# Supplementary material for: 6-Methyl-2-p-tolyl-4-[3-(trifluoro­meth­yl)phen­yl]pyridazin-3(2H)-one
Source: Acta Crystallogr Sect E Struct Rep Online. 2008 Mar 7;64(Pt 4):o675. doi: 10.1107/S1600536808005928 (PMC2961053; doi:10.1107/S1600536808005928)
Supplement: Supplementary file 1 [file e-64-0o675-sup1.cif]

##############################################################################
###                                                                        ###
###        Electronic paper (Acta Crystallographica Section E)             ###
###                                                                        ###
##############################################################################
#                                                                            #
# This CIF contains the data in a paper accepted for publication in Acta     #
# Crystallographica Section E. It conforms to the requirements of Notes      #
# for Authors for Section E, and has been peer reviewed under the auspices   #
# of the IUCr Commission on Journals.                                        #
#                                                                            #
# Full details of the Crystallographic Information File format               #
# are given in the paper "The Crystallographic Information File (CIF):       #
# a New Standard Archive File for Crystallography" by S. R. Hall, F. H.      #
# Allen and I. D. Brown [Acta Cryst. (1991), A47, 655-685].                  #
#                                                                            #
# The current version of the core CIF dictionary is obtainable from          #
# ftp://ftp.iucr.org/pub/cif_core.dic. The current version number is 2.4.    #
#                                                                            #
# Software is freely available for graphical display of the structure(s) in  #
# this CIF.  For information consult the CIF home page http://www.iucr.org/  #
# cif/home.html                                                              #
#                                                                            #
# This file may be used for bona fide research purposes within the           #
# scientific community so long as proper attribution is given to the journal # 
# article from which it was obtained.                                        #
#                                                                            #
##############################################################################
                                             
data_global
_audit_creation_method     'form.cif (version 2.0)'
_journal_data_validation_number     ?
_journal_date_recd_electronic     2008-02-12
_journal_date_accepted     2008-03-03
_journal_name_full     'Acta Crystallographica, Section E'
_journal_year     2008
_journal_volume     64
_journal_issue      4
_journal_page_first     o675
_journal_page_last     o675
_journal_paper_category     QO
_journal_coeditor_code     CI2564
_publ_contact_author_name     'Fang-Zhong Hu'
_publ_contact_author_address
;
State Key Laboratory of  Enlemento-Organic Chemistry
Nankai University
Tianjin 300071
P.R.China
;
_publ_contact_author_email     zyq8165@nankai.edu.cn
_publ_contact_author_fax     ?
_publ_contact_author_phone     '8622 23506567'
_publ_section_title
;\
6-Methyl-2-<i>p</i>-tolyl-4-[3-(trifluoromethyl)phenyl]pyridazin-3(2<i>H</i>)-\
one
;
loop_
    _publ_author_name
    _publ_author_footnote
    _publ_author_address
    'Zi-Xia Niu' .
;
State Key Laboratory and Institute of Elemento-Organic Chemistry
Nankai University
Tianjin 300071
People's Republic of China
;
    'You-Quan Zhu' .
;
State Key Laboratory and Institute of Elemento-Organic Chemistry
Nankai University
Tianjin 300071
People's Republic of China
;
    'Fang-Zhong Hu' .
;
State Key Laboratory and Institute of Elemento-Organic Chemistry
Nankai University
Tianjin 300071
People's Republic of China
;
    'Xu-Hong Hu' .
;
State Key Laboratory and Institute of Elemento-Organic Chemistry
Nankai University
Tianjin 300071
People's Republic of China
;
    'Hua-Zheng Yang' .
;
State Key Laboratory and Institute of Elemento-Organic Chemistry
Nankai University
Tianjin 300071
People's Republic of China
;
data_I
_chemical_name_systematic
;
6-Methyl-2-<i>p</i>-tolyl-4-[3-(trifluoromethyl)phenyl]pyridazin-
3(2<i>H</i>)-one
;
_chemical_name_common     ?
_chemical_formula_moiety     'C19 H15 F3 N2 O'
_chemical_formula_sum     'C19 H15 F3 N2 O'
_chemical_formula_iupac     'C19 H15 F3 N2 O'
_chemical_formula_weight     344.33
_chemical_melting_point     ?
_symmetry_cell_setting     Monoclinic
_symmetry_space_group_name_H-M     'C 2/c'
_symmetry_space_group_name_Hall     '-C 2yc'
loop_
    _symmetry_equiv_pos_as_xyz
    'x, y, z'
    '-x, y, -z+1/2'
    'x+1/2, y+1/2, z'
    '-x+1/2, y+1/2, -z+1/2'
    '-x, -y, -z'
    'x, -y, z-1/2'
    '-x+1/2, -y+1/2, -z'
    'x+1/2, -y+1/2, z-1/2'
_cell_length_a     20.902(6)
_cell_length_b     4.2898(13)
_cell_length_c     37.683(11)
_cell_angle_alpha     90.00
_cell_angle_beta     101.534(5)
_cell_angle_gamma     90.00
_cell_volume     3310.6(17)
_cell_formula_units_Z     8
_cell_measurement_reflns_used     2694
_cell_measurement_theta_min     2.21
_cell_measurement_theta_max     26.21
_cell_measurement_temperature     294(2)
_exptl_crystal_description     Block
_exptl_crystal_colour     colourless
_exptl_crystal_size_max     0.52
_exptl_crystal_size_mid     0.20
_exptl_crystal_size_min     0.16
_exptl_crystal_density_diffrn     1.382
_exptl_crystal_density_meas     ?
_exptl_crystal_density_method     'not measured'
_exptl_crystal_F_000     1424
_exptl_absorpt_coefficient_mu     0.110
_exptl_absorpt_correction_type     multi-scan
_exptl_absorpt_process_details     '(SADABS; Sheldrick, 1996)'
_exptl_absorpt_correction_T_min     0.9451
_exptl_absorpt_correction_T_max     0.9827
_exptl_special_details
;
;
_diffrn_ambient_temperature     294(2)
_diffrn_radiation_type     MoK\a
_diffrn_radiation_wavelength     0.71073
_diffrn_radiation_source     'fine-focus sealed tube'
_diffrn_radiation_monochromator     graphite
_diffrn_measurement_device_type     'Bruker SMART CCD area-detector'
_diffrn_measurement_method     '\f and \w'
_diffrn_detector_area_resol_mean     ?
_diffrn_reflns_number     7702
_diffrn_reflns_av_R_equivalents     0.0354
_diffrn_reflns_av_sigmaI/netI     0.0365
_diffrn_reflns_theta_min     1.10
_diffrn_reflns_theta_max     25.02
_diffrn_reflns_theta_full     25.02
_diffrn_measured_fraction_theta_max     0.998
_diffrn_measured_fraction_theta_full     0.998
_diffrn_reflns_limit_h_min     -24
_diffrn_reflns_limit_h_max     17
_diffrn_reflns_limit_k_min     -5
_diffrn_reflns_limit_k_max     4
_diffrn_reflns_limit_l_min     -36
_diffrn_reflns_limit_l_max     44
_diffrn_standards_number     0
_diffrn_standards_interval_count     0
_diffrn_standards_interval_time     0
_diffrn_standards_decay_%     0
_refine_special_details
;
 Refinement of F^2^ against ALL reflections.  The weighted R-factor wR and
 goodness of fit S are based on F^2^, conventional R-factors R are based
 on F, with F set to zero for negative F^2^. The threshold expression of
 F^2^ > 2sigma(F^2^) is used only for calculating R-factors(gt) etc. and is
 not relevant to the choice of reflections for refinement.  R-factors based
 on F^2^ are statistically about twice as large as those based on F, and R-
 factors based on ALL data will be even larger.
;
_reflns_number_total     2907
_reflns_number_gt     1988
_reflns_threshold_expression     I>2\s(I)
_refine_ls_structure_factor_coef     Fsqd
_refine_ls_matrix_type     full
_refine_ls_R_factor_all     0.0862
_refine_ls_R_factor_gt     0.0592
_refine_ls_wR_factor_gt     0.1535
_refine_ls_wR_factor_ref     0.1697
_refine_ls_goodness_of_fit_ref     1.047
_refine_ls_restrained_S_all     1.160
_refine_ls_number_reflns     2907
_refine_ls_number_parameters     256
_refine_ls_number_restraints     51
_refine_ls_hydrogen_treatment     constr
_refine_ls_weighting_scheme     calc
_refine_ls_weighting_details
         'calc w=1/[\s^2^(Fo^2^)+(0.0755P)^2^+3.8729P] where P=(Fo^2^+2Fc^2^)/3'
_atom_sites_solution_hydrogens     geom
_atom_sites_solution_primary     direct
_atom_sites_solution_secondary     difmap
_refine_ls_shift/su_max     0.002
_refine_ls_shift/su_mean     0.000
_refine_diff_density_max     0.203
_refine_diff_density_min     -0.252
_refine_ls_extinction_method     none
_refine_ls_extinction_coef     ?
loop_
    _atom_type_symbol
    _atom_type_description
    _atom_type_scat_dispersion_real
    _atom_type_scat_dispersion_imag
    _atom_type_scat_source
    'C' 'C' 0.0033 0.0016
                         'International Tables Vol C Tables 4.2.6.8 and 6.1.1.4'
    'H' 'H' 0.0000 0.0000
                         'International Tables Vol C Tables 4.2.6.8 and 6.1.1.4'
    'N' 'N' 0.0061 0.0033
                         'International Tables Vol C Tables 4.2.6.8 and 6.1.1.4'
    'O' 'O' 0.0106 0.0060
                         'International Tables Vol C Tables 4.2.6.8 and 6.1.1.4'
    'F' 'F' 0.0171 0.0103
                         'International Tables Vol C Tables 4.2.6.8 and 6.1.1.4'
_computing_data_collection     'SMART (Bruker, 1999)'
_computing_cell_refinement     'SAINT (Bruker, 1999)'
_computing_data_reduction     'SAINT (Bruker, 1999)'
_computing_structure_solution     'SHELXS97 (Sheldrick, 2008)'
_computing_structure_refinement     'SHELXL97 (Sheldrick, 2008)'
_computing_molecular_graphics     'SHELXTL (Sheldrick, 2008)'
_computing_publication_material     'SHELXL97 (Sheldrick, 2008)'
loop_
    _atom_site_type_symbol
    _atom_site_label
    _atom_site_fract_x
    _atom_site_fract_y
    _atom_site_fract_z
    _atom_site_U_iso_or_equiv
    _atom_site_adp_type
    _atom_site_calc_flag
    _atom_site_refinement_flags
    _atom_site_occupancy
    _atom_site_disorder_assembly
    _atom_site_disorder_group
    O O1 0.15529(10) 0.4998(7) 0.16676(6) 0.0680(8) Uani d . 1 . .
    N N1 0.22749(11) 0.2163(6) 0.14191(6) 0.0444(6) Uani d . 1 . .
    N N2 0.24743(11) 0.0589(6) 0.11419(7) 0.0474(7) Uani d . 1 . .
    C C1 0.27804(13) 0.2541(8) 0.17437(8) 0.0423(7) Uani d . 1 . .
    C C2 0.27033(14) 0.1120(9) 0.20615(8) 0.0529(9) Uani d . 1 . .
    H H2 0.2336 -0.0092 0.2067 0.064 Uiso calc R 1 . .
    C C3 0.31796(14) 0.1520(9) 0.23731(8) 0.0530(9) Uani d . 1 . .
    H H3 0.3127 0.0567 0.2587 0.064 Uiso calc R 1 . .
    C C4 0.37291(14) 0.3305(8) 0.23708(8) 0.0498(8) Uani d . 1 . .
    C C5 0.37977(15) 0.4657(9) 0.20447(9) 0.0583(9) Uani d . 1 . .
    H H5 0.4170 0.5823 0.2037 0.070 Uiso calc R 1 . .
    C C6 0.33258(14) 0.4312(8) 0.17308(8) 0.0514(8) Uani d . 1 . .
    H H6 0.3377 0.5256 0.1516 0.062 Uiso calc R 1 . .
    C C7 0.42303(18) 0.3813(12) 0.27183(9) 0.0780(12) Uani d . 1 . .
    H H7A 0.4027 0.3520 0.2923 0.117 Uiso calc R 1 . .
    H H7B 0.4400 0.5894 0.2721 0.117 Uiso calc R 1 . .
    H H7C 0.4581 0.2344 0.2730 0.117 Uiso calc R 1 . .
    C C8 0.22624(17) -0.1579(10) 0.05424(9) 0.0675(10) Uani d . 1 . .
    H H8A 0.2697 -0.2353 0.0627 0.101 Uiso calc R 1 . .
    H H8B 0.2261 -0.0166 0.0345 0.101 Uiso calc R 1 . .
    H H8C 0.1974 -0.3291 0.0462 0.101 Uiso calc R 1 . .
    C C9 0.20357(14) 0.0106(8) 0.08460(8) 0.0471(8) Uani d . 1 . .
    C C10 0.13750(14) 0.1112(8) 0.08120(8) 0.0475(8) Uani d . 1 . .
    H H10 0.1075 0.0670 0.0600 0.057 Uiso calc R 1 . .
    C C11 0.11739(13) 0.2704(8) 0.10827(8) 0.0432(7) Uani d . 1 . .
    C C12 0.16574(13) 0.3414(8) 0.14129(8) 0.0469(8) Uani d . 1 . .
    C C13 0.04906(13) 0.3800(8) 0.10537(8) 0.0445(8) Uani d . 1 . .
    C C14 0.01367(14) 0.4972(7) 0.07268(8) 0.0463(8) Uani d . 1 . .
    H H14 0.0333 0.5083 0.0526 0.056 Uiso calc R 1 . .
    C C15 -0.05036(14) 0.5971(8) 0.06965(9) 0.0488(8) Uani d . 1 A .
    C C16 -0.08032(16) 0.5813(9) 0.09917(10) 0.0613(10) Uani d . 1 . .
    H H16 -0.1233 0.6468 0.0972 0.074 Uiso calc R 1 . .
    C C17 -0.04563(16) 0.4667(11) 0.13184(10) 0.0695(11) Uani d . 1 . .
    H H17 -0.0656 0.4552 0.1517 0.083 Uiso calc R 1 . .
    C C18 0.01841(15) 0.3695(10) 0.13515(9) 0.0599(10) Uani d . 1 . .
    H H18 0.0413 0.2966 0.1573 0.072 Uiso calc R 1 . .
    C C19 -0.08649(16) 0.7180(8) 0.03406(11) 0.0651(10) Uani d D 1 . .
    F F1 -0.0909(6) 0.5095(13) 0.00586(14) 0.100(3) Uani d PDU 0.564(15) A 1
    F F2 -0.1439(3) 0.841(3) 0.0327(3) 0.119(4) Uani d PDU 0.564(15) A 1
    F F3 -0.0530(5) 0.943(2) 0.0207(3) 0.083(3) Uani d PDU 0.564(15) A 1
    F F1' -0.1325(6) 0.5147(17) 0.0190(3) 0.100(4) Uani d PDU 0.436(15) A 2
    F F2' -0.1258(5) 0.955(2) 0.0415(3) 0.080(3) Uani d PDU 0.436(15) A 2
    F F3' -0.0510(6) 0.834(3) 0.0126(3) 0.095(4) Uani d PDU 0.436(15) A 2
loop_
    _atom_site_aniso_label
    _atom_site_aniso_U_11
    _atom_site_aniso_U_22
    _atom_site_aniso_U_33
    _atom_site_aniso_U_12
    _atom_site_aniso_U_13
    _atom_site_aniso_U_23
    O1 0.0453(12) 0.105(2) 0.0480(14) 0.0123(13) -0.0030(10) -0.0287(14)
    N1 0.0358(12) 0.0615(17) 0.0327(13) 0.0009(12) -0.0004(10) -0.0072(12)
    N2 0.0439(14) 0.0591(17) 0.0378(14) 0.0016(12) 0.0047(11) -0.0052(12)
    C1 0.0339(14) 0.056(2) 0.0336(16) 0.0044(14) -0.0004(12) -0.0054(14)
    C2 0.0406(16) 0.071(2) 0.0455(19) -0.0073(16) 0.0049(14) 0.0000(17)
    C3 0.0484(18) 0.072(2) 0.0375(17) 0.0012(17) 0.0049(14) 0.0023(16)
    C4 0.0384(16) 0.067(2) 0.0390(18) 0.0033(15) -0.0039(13) -0.0042(16)
    C5 0.0400(16) 0.081(3) 0.050(2) -0.0136(17) -0.0008(15) 0.0027(18)
    C6 0.0443(17) 0.067(2) 0.0405(17) -0.0022(16) 0.0029(14) 0.0062(16)
    C7 0.061(2) 0.117(4) 0.046(2) -0.017(2) -0.0133(17) 0.003(2)
    C8 0.066(2) 0.085(3) 0.050(2) 0.006(2) 0.0058(17) -0.019(2)
    C9 0.0447(17) 0.056(2) 0.0370(16) -0.0016(15) 0.0000(13) -0.0030(15)
    C10 0.0441(16) 0.057(2) 0.0360(17) -0.0083(15) -0.0044(13) -0.0038(15)
    C11 0.0370(15) 0.0545(19) 0.0344(16) -0.0029(14) -0.0021(12) 0.0016(14)
    C12 0.0371(15) 0.064(2) 0.0374(17) 0.0014(15) 0.0011(13) -0.0063(16)
    C13 0.0344(15) 0.058(2) 0.0372(16) -0.0064(14) -0.0019(13) -0.0015(15)
    C14 0.0399(16) 0.0546(19) 0.0419(17) -0.0078(14) 0.0021(13) -0.0041(15)
    C15 0.0392(16) 0.052(2) 0.0497(19) -0.0034(14) -0.0043(14) -0.0023(15)
    C16 0.0383(16) 0.079(3) 0.065(2) 0.0013(17) 0.0052(16) -0.009(2)
    C17 0.0475(19) 0.107(3) 0.055(2) -0.001(2) 0.0135(16) 0.000(2)
    C18 0.0441(17) 0.090(3) 0.0422(18) -0.0023(18) 0.0011(14) 0.0086(19)
    C19 0.059(2) 0.055(2) 0.071(3) 0.0049(19) -0.010(2) 0.002(2)
    F1 0.141(7) 0.080(3) 0.056(3) -0.001(4) -0.034(3) 0.005(2)
    F2 0.044(3) 0.190(9) 0.117(6) 0.025(4) 0.004(3) 0.065(6)
    F3 0.098(5) 0.083(4) 0.065(5) -0.008(4) 0.012(3) 0.011(3)
    F1' 0.098(6) 0.079(4) 0.091(6) -0.012(4) -0.055(5) -0.008(4)
    F2' 0.066(5) 0.069(4) 0.094(5) 0.021(4) -0.011(4) 0.005(3)
    F3' 0.087(5) 0.155(9) 0.044(5) 0.050(6) 0.016(4) 0.024(6)
_geom_special_details
;
 All esds (except the esd in the dihedral angle between two l.s. planes)
 are estimated using the full covariance matrix.  The cell esds are taken
 into account individually in the estimation of esds in distances, angles
 and torsion angles; correlations between esds in cell parameters are only
 used when they are defined by crystal symmetry.  An approximate (isotropic)
 treatment of cell esds is used for estimating esds involving l.s. planes.
;
loop_
    _geom_bond_atom_site_label_1
    _geom_bond_atom_site_label_2
    _geom_bond_site_symmetry_2
    _geom_bond_distance
    _geom_bond_publ_flag
    O1 C12 . 1.231(4) NO
    N1 N2 . 1.377(3) NO
    N1 C12 . 1.394(4) NO
    N1 C1 . 1.457(3) NO
    N2 C9 . 1.311(4) NO
    C1 C6 . 1.379(4) NO
    C1 C2 . 1.382(4) NO
    C2 C3 . 1.390(4) NO
    C2 H2 . 0.93 NO
    C3 C4 . 1.382(5) NO
    C3 H3 . 0.93 NO
    C4 C5 . 1.392(5) NO
    C4 C7 . 1.520(4) NO
    C5 C6 . 1.388(4) NO
    C5 H5 . 0.93 NO
    C6 H6 . 0.93 NO
    C7 H7A . 0.96 NO
    C7 H7B . 0.96 NO
    C7 H7C . 0.96 NO
    C8 C9 . 1.508(4) NO
    C8 H8A . 0.96 NO
    C8 H8B . 0.96 NO
    C8 H8C . 0.96 NO
    C9 C10 . 1.428(4) NO
    C10 C11 . 1.362(4) NO
    C10 H10 . 0.93 NO
    C11 C12 . 1.470(4) NO
    C11 C13 . 1.487(4) NO
    C13 C14 . 1.398(4) NO
    C13 C18 . 1.400(4) NO
    C14 C15 . 1.388(4) NO
    C14 H14 . 0.93 NO
    C15 C16 . 1.383(5) NO
    C15 C19 . 1.494(5) NO
    C16 C17 . 1.388(5) NO
    C16 H16 . 0.93 NO
    C17 C18 . 1.384(5) NO
    C17 H17 . 0.93 NO
    C18 H18 . 0.93 NO
    C19 F3' . 1.300(7) NO
    C19 F2 . 1.303(6) NO
    C19 F1' . 1.337(6) NO
    C19 F3 . 1.347(6) NO
    C19 F2' . 1.370(6) NO
    C19 F1 . 1.377(6) NO
loop_
    _geom_angle_atom_site_label_1
    _geom_angle_atom_site_label_2
    _geom_angle_atom_site_label_3
    _geom_angle_site_symmetry_1
    _geom_angle_site_symmetry_3
    _geom_angle
    _geom_angle_publ_flag
    N2 N1 C12 . . 126.6(2) NO
    N2 N1 C1 . . 114.4(2) NO
    C12 N1 C1 . . 119.0(2) NO
    C9 N2 N1 . . 117.2(2) NO
    C6 C1 C2 . . 120.9(3) NO
    C6 C1 N1 . . 119.9(3) NO
    C2 C1 N1 . . 119.2(3) NO
    C1 C2 C3 . . 119.3(3) NO
    C1 C2 H2 . . 120.3 NO
    C3 C2 H2 . . 120.3 NO
    C4 C3 C2 . . 121.3(3) NO
    C4 C3 H3 . . 119.4 NO
    C2 C3 H3 . . 119.4 NO
    C3 C4 C5 . . 118.0(3) NO
    C3 C4 C7 . . 120.3(3) NO
    C5 C4 C7 . . 121.7(3) NO
    C6 C5 C4 . . 121.8(3) NO
    C6 C5 H5 . . 119.1 NO
    C4 C5 H5 . . 119.1 NO
    C1 C6 C5 . . 118.7(3) NO
    C1 C6 H6 . . 120.6 NO
    C5 C6 H6 . . 120.6 NO
    C4 C7 H7A . . 109.5 NO
    C4 C7 H7B . . 109.5 NO
    H7A C7 H7B . . 109.5 NO
    C4 C7 H7C . . 109.5 NO
    H7A C7 H7C . . 109.5 NO
    H7B C7 H7C . . 109.5 NO
    C9 C8 H8A . . 109.5 NO
    C9 C8 H8B . . 109.5 NO
    H8A C8 H8B . . 109.5 NO
    C9 C8 H8C . . 109.5 NO
    H8A C8 H8C . . 109.5 NO
    H8B C8 H8C . . 109.5 NO
    N2 C9 C10 . . 121.9(3) NO
    N2 C9 C8 . . 116.7(3) NO
    C10 C9 C8 . . 121.4(3) NO
    C11 C10 C9 . . 121.5(3) NO
    C11 C10 H10 . . 119.3 NO
    C9 C10 H10 . . 119.3 NO
    C10 C11 C12 . . 118.4(3) NO
    C10 C11 C13 . . 122.6(3) NO
    C12 C11 C13 . . 119.0(3) NO
    O1 C12 N1 . . 120.5(3) NO
    O1 C12 C11 . . 125.1(3) NO
    N1 C12 C11 . . 114.3(3) NO
    C14 C13 C18 . . 118.2(3) NO
    C14 C13 C11 . . 120.7(3) NO
    C18 C13 C11 . . 121.2(3) NO
    C15 C14 C13 . . 121.0(3) NO
    C15 C14 H14 . . 119.5 NO
    C13 C14 H14 . . 119.5 NO
    C16 C15 C14 . . 120.2(3) NO
    C16 C15 C19 . . 120.7(3) NO
    C14 C15 C19 . . 119.1(3) NO
    C15 C16 C17 . . 119.4(3) NO
    C15 C16 H16 . . 120.3 NO
    C17 C16 H16 . . 120.3 NO
    C18 C17 C16 . . 120.7(3) NO
    C18 C17 H17 . . 119.6 NO
    C16 C17 H17 . . 119.6 NO
    C17 C18 C13 . . 120.5(3) NO
    C17 C18 H18 . . 119.7 NO
    C13 C18 H18 . . 119.7 NO
    F3' C19 F2 . . 117.1(7) NO
    F3' C19 F1' . . 115.9(8) NO
    F2 C19 F1' . . 70.8(5) NO
    F3' C19 F3 . . 24.5(7) NO
    F2 C19 F3 . . 103.7(7) NO
    F1' C19 F3 . . 133.8(7) NO
    F3' C19 F2' . . 106.5(8) NO
    F2 C19 F2' . . 28.5(5) NO
    F1' C19 F2' . . 99.3(6) NO
    F3 C19 F2' . . 85.6(6) NO
    F3' C19 F1 . . 74.2(6) NO
    F2 C19 F1 . . 108.3(5) NO
    F1' C19 F1 . . 47.0(4) NO
    F3 C19 F1 . . 97.8(5) NO
    F2' C19 F1 . . 133.5(5) NO
    F3' C19 C15 . . 116.2(6) NO
    F2 C19 C15 . . 118.2(5) NO
    F1' C19 C15 . . 110.2(5) NO
    F3 C19 C15 . . 112.1(5) NO
    F2' C19 C15 . . 106.8(5) NO
    F1 C19 C15 . . 114.3(3) NO
loop_
    _geom_torsion_atom_site_label_1
    _geom_torsion_atom_site_label_2
    _geom_torsion_atom_site_label_3
    _geom_torsion_atom_site_label_4
    _geom_torsion_site_symmetry_1
    _geom_torsion_site_symmetry_2
    _geom_torsion_site_symmetry_3
    _geom_torsion_site_symmetry_4
    _geom_torsion
    _geom_torsion_publ_flag
    C12 N1 N2 C9 . . . . -2.8(5) NO
    C1 N1 N2 C9 . . . . 178.3(3) NO
    N2 N1 C1 C6 . . . . 64.5(4) NO
    C12 N1 C1 C6 . . . . -114.6(3) NO
    N2 N1 C1 C2 . . . . -115.7(3) NO
    C12 N1 C1 C2 . . . . 65.2(4) NO
    C6 C1 C2 C3 . . . . 0.8(5) NO
    N1 C1 C2 C3 . . . . -178.9(3) NO
    C1 C2 C3 C4 . . . . -0.1(5) NO
    C2 C3 C4 C5 . . . . -1.0(5) NO
    C2 C3 C4 C7 . . . . 177.6(3) NO
    C3 C4 C5 C6 . . . . 1.6(5) NO
    C7 C4 C5 C6 . . . . -177.0(4) NO
    C2 C1 C6 C5 . . . . -0.3(5) NO
    N1 C1 C6 C5 . . . . 179.5(3) NO
    C4 C5 C6 C1 . . . . -0.9(5) NO
    N1 N2 C9 C10 . . . . -1.1(5) NO
    N1 N2 C9 C8 . . . . 179.1(3) NO
    N2 C9 C10 C11 . . . . 1.9(5) NO
    C8 C9 C10 C11 . . . . -178.3(3) NO
    C9 C10 C11 C12 . . . . 0.8(5) NO
    C9 C10 C11 C13 . . . . 179.5(3) NO
    N2 N1 C12 O1 . . . . -174.0(3) NO
    C1 N1 C12 O1 . . . . 5.0(5) NO
    N2 N1 C12 C11 . . . . 5.2(5) NO
    C1 N1 C12 C11 . . . . -175.9(3) NO
    C10 C11 C12 O1 . . . . 175.2(3) NO
    C13 C11 C12 O1 . . . . -3.6(5) NO
    C10 C11 C12 N1 . . . . -4.0(4) NO
    C13 C11 C12 N1 . . . . 177.3(3) NO
    C10 C11 C13 C14 . . . . -38.5(5) NO
    C12 C11 C13 C14 . . . . 140.2(3) NO
    C10 C11 C13 C18 . . . . 141.6(3) NO
    C12 C11 C13 C18 . . . . -39.7(5) NO
    C18 C13 C14 C15 . . . . -0.7(5) NO
    C11 C13 C14 C15 . . . . 179.3(3) NO
    C13 C14 C15 C16 . . . . -0.2(5) NO
    C13 C14 C15 C19 . . . . -179.5(3) NO
    C14 C15 C16 C17 . . . . 0.4(5) NO
    C19 C15 C16 C17 . . . . 179.7(3) NO
    C15 C16 C17 C18 . . . . 0.2(6) NO
    C16 C17 C18 C13 . . . . -1.1(6) NO
    C14 C13 C18 C17 . . . . 1.3(5) NO
    C11 C13 C18 C17 . . . . -178.7(3) NO
    C16 C15 C19 F3' . . . . 155.1(8) NO
    C14 C15 C19 F3' . . . . -25.6(9) NO
    C16 C15 C19 F2 . . . . 7.9(9) NO
    C14 C15 C19 F2 . . . . -172.7(8) NO
    C16 C15 C19 F1' . . . . -70.5(9) NO
    C14 C15 C19 F1' . . . . 108.8(8) NO
    C16 C15 C19 F3 . . . . 128.5(6) NO
    C14 C15 C19 F3 . . . . -52.2(6) NO
    C16 C15 C19 F2' . . . . 36.4(7) NO
    C14 C15 C19 F2' . . . . -144.3(6) NO
    C16 C15 C19 F1 . . . . -121.3(7) NO
    C14 C15 C19 F1 . . . . 58.0(7) NO
