# Supplementary material for: 6-Methyl-2-p-tolyl-4-[3-(trifluoro­meth­yl)phen­yl]pyridazin-3(2H)-one
Source: Acta Crystallogr Sect E Struct Rep Online. 2008 Mar 7;64(Pt 4):o675. doi: 10.1107/S1600536808005928 (PMC2961053; doi:10.1107/S1600536808005928)
Supplement: Supplementary file 2 [file e-64-0o675-Isup2.hkl]

# 
# h,k,l, Fc-squared, Fo-squared, sigma(Fo-squared) and status flag 
# 
data_I
_shelx_title ' 060913C in C2/c' 
_shelx_refln_list_code          4 
_shelx_F_calc_maximum      343.22 
_exptl_crystal_F_000      1424.00 
_reflns_d_resolution_high  0.8403 
 
loop_ 
 _symmetry_equiv_pos_as_xyz 
 'x, y, z' 
 '-x, y, -z+1/2' 
 'x+1/2, y+1/2, z' 
 '-x+1/2, y+1/2, -z+1/2' 
 '-x, -y, -z' 
 'x, -y, z-1/2' 
 '-x+1/2, -y+1/2, -z' 
 'x+1/2, -y+1/2, z-1/2' 
 
_cell_length_a    20.9017 
_cell_length_b     4.2898 
_cell_length_c    37.6835 
_cell_angle_alpha  90.000 
_cell_angle_beta  101.534 
_cell_angle_gamma  90.000 
 
_shelx_F_squared_multiplier     1.000 
 
loop_ 
 _refln_index_h 
 _refln_index_k 
 _refln_index_l 
 _refln_F_squared_calc 
 _refln_F_squared_meas 
 _refln_F_squared_sigma 
 _refln_observed_status 
   2   0   0     1592.65      991.03     25.29 o 
   4   0   0     4552.35     4873.24     88.62 o 
   6   0   0     7128.61     7292.17     85.23 o 
   8   0   0     1773.74     1720.66     27.43 o 
  10   0   0    14889.96    15778.36    180.42 o 
  12   0   0      856.21      995.80     22.42 o 
  14   0   0      494.62      540.47     23.69 o 
  16   0   0        1.68        6.20     10.20 o 
  18   0   0      614.36      600.36     29.18 o 
  20   0   0      521.55      589.80     35.11 o 
  22   0   0      279.27      275.68     40.27 o 
  24   0   0      176.77      179.30     35.71 o 
   1   1   0     9623.18     9966.76    100.47 o 
   3   1   0    15548.62    14486.32    176.50 o 
   5   1   0     2151.33     1993.97     42.37 o 
   7   1   0       32.56       17.12      6.08 o 
   9   1   0     3757.29     4235.65     59.09 o 
  11   1   0     1401.31     1247.43     19.94 o 
  13   1   0      449.95      453.02     14.04 o 
  15   1   0     1111.04     1018.22     20.74 o 
  17   1   0       41.23       28.95     10.41 o 
  19   1   0      205.15      257.84     28.25 o 
  21   1   0      159.29      158.60     24.28 o 
  23   1   0        1.61       28.53     20.20 o 
   0   2   0    10447.30    10507.86    294.02 o 
   2   2   0     2117.95     2126.40     41.59 o 
   4   2   0      443.59      368.62     13.21 o 
   6   2   0      921.25      899.44     20.55 o 
   8   2   0        0.00       -0.67      6.14 o 
  10   2   0      607.28      621.61     17.09 o 
  12   2   0       30.60       12.13     10.50 o 
  14   2   0       67.07       72.94     14.59 o 
  16   2   0      155.46      165.44     19.15 o 
  18   2   0      237.82      180.37     29.41 o 
  20   2   0      522.03      548.02     40.10 o 
  22   2   0      166.08      173.03     27.57 o 
   1   3   0       35.47       15.92     10.35 o 
   3   3   0       74.54       81.99     16.31 o 
   5   3   0      139.35      124.12     16.24 o 
   7   3   0      276.59      241.13     13.55 o 
   9   3   0      155.73      203.03     16.26 o 
  11   3   0      347.79      289.46     20.08 o 
  13   3   0      401.23      326.75     21.53 o 
  15   3   0       39.09       29.43     15.46 o 
  17   3   0       76.18       61.19     17.36 o 
  19   3   0       16.02       22.13     21.40 o 
   0   4   0       66.91       56.00     29.96 o 
   2   4   0       42.54       39.24     19.57 o 
   4   4   0        1.12       11.89     18.23 o 
   6   4   0       27.37       31.55     15.91 o 
   8   4   0      157.31      139.87     20.86 o 
  10   4   0      336.45      325.53     30.40 o 
  12   4   0        6.29       16.09     24.47 o 
  14   4   0       25.56       17.83     18.23 o 
   1   5   0        6.37        1.65     24.90 o 
   3   5   0        3.24      -16.65     24.48 o 
 -23   1   1      182.16      187.09     28.52 o 
 -21   1   1       36.45       16.21     13.24 o 
 -19   1   1      104.93      100.85     15.57 o 
 -17   1   1        0.00       -4.44      8.84 o 
 -15   1   1       84.38       94.17      9.22 o 
 -13   1   1       31.04       31.97      6.70 o 
 -11   1   1       66.52       76.34      7.81 o 
  -9   1   1     2295.64     2622.27     36.73 o 
  -7   1   1     1799.66     2020.55     28.20 o 
  -5   1   1      159.32      191.92     20.07 o 
  -3   1   1     4326.93     4187.22     47.38 o 
  -1   1   1    35966.47    33846.43    399.47 o 
   1   1   1    18723.55    18511.95    223.28 o 
   3   1   1    35143.17    33616.45    321.50 o 
   5   1   1      953.67      819.28     27.27 o 
   7   1   1     1701.16     1909.77     30.69 o 
   9   1   1     1147.49     1312.15     19.63 o 
  11   1   1      528.61      511.43     10.92 o 
  13   1   1      600.19      630.27     15.30 o 
  15   1   1       78.77      103.48      9.77 o 
  17   1   1       42.76       14.94     10.39 o 
  19   1   1      260.81      294.56     25.63 o 
  21   1   1        6.84        4.28     18.72 o 
  23   1   1       19.25       30.07     19.98 o 
 -22   2   1      121.50      170.44     28.30 o 
 -20   2   1       91.53      144.00     49.55 o 
 -18   2   1       90.46      106.66     21.11 o 
 -16   2   1       41.07       50.61     14.02 o 
 -14   2   1      331.07      297.35     22.07 o 
 -12   2   1      381.13      348.37     20.74 o 
 -10   2   1      114.20      113.01     11.25 o 
  -8   2   1      444.54      414.89     14.37 o 
  -6   2   1       90.90       98.87     10.02 o 
  -4   2   1     5116.64     5053.31     61.84 o 
  -2   2   1     2926.06     2626.72     45.91 o 
   0   2   1      462.55      417.44     19.02 o 
   2   2   1     3310.68     3391.70     69.57 o 
   4   2   1       48.16       54.52      8.25 o 
   6   2   1     4351.47     4654.80     94.90 o 
   8   2   1      276.68      208.65     10.97 o 
  10   2   1      377.86      433.79     17.94 o 
  12   2   1        4.76        0.19     12.80 o 
  14   2   1      275.10      256.05     18.79 o 
  16   2   1      143.44      212.40     20.48 o 
  18   2   1      106.39       98.85     28.06 o 
  20   2   1        3.87        6.65     19.05 o 
  22   2   1      145.84      146.29     26.61 o 
 -19   3   1      171.48      201.08     29.00 o 
 -17   3   1      354.38      263.64     24.26 o 
 -15   3   1      260.71      277.23     21.27 o 
 -13   3   1       11.91       25.14     14.87 o 
 -11   3   1       27.20       18.15     13.54 o 
  -9   3   1      603.31      574.20     19.88 o 
  -7   3   1      131.99      173.58     14.52 o 
  -5   3   1        0.01      -14.04      9.45 o 
  -3   3   1        3.60       -1.11      9.69 o 
  -1   3   1      802.23      772.07     21.48 o 
   1   3   1       91.54       74.21     12.89 o 
   3   3   1     1394.84     1425.50     59.61 o 
   5   3   1      254.88      253.45     17.00 o 
   7   3   1      523.14      502.37     18.14 o 
   9   3   1      298.48      322.82     15.83 o 
  11   3   1      291.30      260.17     19.80 o 
  13   3   1       71.87       91.06     17.02 o 
  15   3   1       12.54       29.42     15.49 o 
  17   3   1       28.84       39.72     17.52 o 
  19   3   1       34.17       30.21     22.32 o 
 -14   4   1        6.82        4.81     17.42 o 
 -12   4   1        8.73       20.11     23.06 o 
 -10   4   1       11.27       63.55     26.59 o 
  -8   4   1       21.04       19.02     16.29 o 
  -6   4   1        0.43        1.40     14.76 o 
  -4   4   1       19.58       17.43     18.84 o 
  -2   4   1      145.22      158.48     26.37 o 
   0   4   1       24.10        4.68     18.00 o 
   2   4   1       81.67       55.16     23.82 o 
   4   4   1       13.79       -4.50     17.56 o 
   6   4   1      112.38       80.82     17.73 o 
   8   4   1       42.46       39.45     17.29 o 
  10   4   1       11.10       45.19     23.90 o 
  12   4   1        4.81      -15.20     23.38 o 
  14   4   1       10.24      -18.07     27.17 o 
  -5   5   1       22.92       33.91     39.89 o 
  -3   5   1        0.50       -8.99     25.16 o 
  -1   5   1       96.51       78.20     28.05 o 
   1   5   1       43.43       33.29     25.12 o 
   3   5   1        1.02       21.23     24.77 o 
 -24   0   2       54.42       82.81     28.00 o 
 -22   0   2      589.17      488.73     38.75 o 
 -20   0   2     3149.96     2910.98     71.14 o 
 -18   0   2      229.25      229.11     20.22 o 
 -16   0   2      186.80      234.12     18.46 o 
 -14   0   2     3640.42     3781.36    101.97 o 
 -12   0   2      710.34      659.10     17.71 o 
 -10   0   2     1801.43     1993.88     32.43 o 
  -8   0   2     2492.27     2544.58     42.77 o 
  -6   0   2     1734.02     1776.23     25.73 o 
  -4   0   2    12955.99    11991.07    271.88 o 
  -2   0   2    37456.88    16783.39    442.17 o 
   0   0   2     6504.87     3458.77     79.34 o 
   2   0   2    16441.45    16412.31    345.14 o 
   4   0   2    13928.86    13522.17    235.99 o 
   6   0   2     8006.58     7736.31    109.70 o 
   8   0   2     1137.26     1202.84     21.92 o 
  10   0   2     7034.54     8431.06    106.47 o 
  12   0   2     2465.80     2661.39     42.86 o 
  14   0   2      189.07      174.29     17.14 o 
  16   0   2      107.99       97.27     26.05 o 
  18   0   2      728.27      727.92     31.97 o 
  20   0   2      196.39      193.78     23.83 o 
  22   0   2      164.10       86.39     28.44 o 
  24   0   2       46.28       68.49     29.30 o 
 -23   1   2       32.50       16.14     19.51 o 
 -21   1   2        0.54       -5.21     12.09 o 
 -19   1   2      671.65      678.74     25.80 o 
 -17   1   2       71.67       74.64     12.71 o 
 -15   1   2      430.83      347.57     13.90 o 
 -13   1   2      627.82      711.95     19.13 o 
 -11   1   2     2860.52     2469.47     36.95 o 
  -9   1   2     3906.08     3821.12     48.39 o 
  -7   1   2     8572.06     8358.83     89.03 o 
  -5   1   2    61058.58    59019.30    735.18 o 
  -3   1   2    15432.65    15482.15    152.85 o 
  -1   1   2      258.20      284.47     12.00 o 
   1   1   2    12394.44    13160.44    161.58 o 
   3   1   2      271.75      230.87     18.60 o 
   5   1   2     2009.94     2030.83     40.32 o 
   7   1   2     6751.96     6528.49     64.90 o 
   9   1   2      277.99      341.36      9.48 o 
  11   1   2      911.16      804.03     13.92 o 
  13   1   2     1027.29     1126.62     28.60 o 
  15   1   2       85.07      136.00     10.46 o 
  17   1   2      281.29      342.91     47.57 o 
  19   1   2     1076.35      931.51     37.80 o 
  21   1   2      643.66      749.30     38.43 o 
  23   1   2       79.15       88.08     29.20 o 
 -22   2   2      279.70      244.29     36.96 o 
 -20   2   2        1.21       15.81     18.78 o 
 -18   2   2      211.45      221.65     26.21 o 
 -16   2   2     1690.80     1405.29     38.64 o 
 -14   2   2      435.63      399.59     20.60 o 
 -12   2   2      356.40      287.64     17.02 o 
 -10   2   2        1.66       -1.86      5.83 o 
  -8   2   2      213.44      174.38     15.60 o 
  -6   2   2       80.79       75.50      9.48 o 
  -4   2   2      261.28      324.15     28.79 o 
  -2   2   2      273.34      283.55     11.29 o 
   0   2   2     2505.86     2583.07     44.29 o 
   2   2   2     2160.29     1839.36     47.25 o 
   4   2   2     2903.68     2575.75     37.85 o 
   6   2   2      385.86      498.71     15.57 o 
   8   2   2       44.13       43.03     12.70 o 
  10   2   2      233.35      194.68     11.16 o 
  12   2   2      703.29      670.62     24.88 o 
  14   2   2      177.21      202.65     19.70 o 
  16   2   2      456.67      387.83     25.56 o 
  18   2   2      106.51      112.88     22.40 o 
  20   2   2       17.00       36.30     20.08 o 
  22   2   2       50.11       42.29     23.21 o 
 -19   3   2        4.89        0.67     20.02 o 
 -17   3   2       77.26       93.14     19.05 o 
 -15   3   2       19.53       43.70     16.01 o 
 -13   3   2       19.00       18.17     15.49 o 
 -11   3   2        1.94      -13.04     11.96 o 
  -9   3   2      122.17      162.45     15.00 o 
  -7   3   2       17.89        7.37      9.03 o 
  -5   3   2       23.88       24.76     11.88 o 
  -3   3   2       29.52       32.50     11.42 o 
  -1   3   2       77.21       52.69     11.91 o 
   1   3   2       17.17       17.67     10.80 o 
   3   3   2        3.98       19.15     10.72 o 
   5   3   2      508.82      470.23     21.61 o 
   7   3   2      496.91      435.04     21.21 o 
   9   3   2        2.31       -7.05     15.78 o 
  11   3   2       28.46       39.14     13.69 o 
  13   3   2       11.93       13.70     13.93 o 
  15   3   2      363.18      308.71     21.81 o 
  17   3   2        9.29       16.20     16.75 o 
  19   3   2      165.53      170.04     35.54 o 
 -14   4   2        0.65        0.25     20.17 o 
 -12   4   2      135.06      116.78     23.69 o 
 -10   4   2      201.84      250.11     32.51 o 
  -8   4   2       38.65       29.16     16.91 o 
  -6   4   2        0.12      -19.52     14.48 o 
  -4   4   2       80.08       74.29     21.10 o 
  -2   4   2        4.65      -18.85     17.74 o 
   0   4   2      150.42      156.53     58.93 o 
   2   4   2       13.15        5.56     17.00 o 
   4   4   2        0.50      -13.57     16.94 o 
   6   4   2        9.96       16.01     17.15 o 
   8   4   2       35.42       63.62     18.06 o 
  10   4   2      117.86      180.40     31.31 o 
  12   4   2       11.19       21.22     24.04 o 
  14   4   2        8.46       -4.01     26.90 o 
  -5   5   2       33.90       -1.54     36.74 o 
  -3   5   2       15.71       13.56     25.79 o 
  -1   5   2       22.04       -8.58     25.51 o 
   1   5   2        7.80        8.54     23.94 o 
   3   5   2       52.97       68.15     26.86 o 
 -23   1   3        9.10       18.48     18.59 o 
 -21   1   3      371.10      348.93     25.10 o 
 -19   1   3      626.64      521.52     22.69 o 
 -17   1   3       37.80       30.54     10.17 o 
 -15   1   3       17.95        6.15      6.67 o 
 -13   1   3       63.59       66.13      8.93 o 
 -11   1   3        7.13        3.90      7.34 o 
  -9   1   3     3254.30     3706.54     40.83 o 
  -7   1   3      159.00      169.66      7.09 o 
  -5   1   3     1534.88     1430.38     34.75 o 
  -3   1   3    44835.32    42450.59    534.05 o 
  -1   1   3    40410.07    39468.71    375.26 o 
   1   1   3     2833.62     2962.33     58.40 o 
   3   1   3     5266.94     4855.03     56.96 o 
   5   1   3        8.94        8.65      5.29 o 
   7   1   3     2406.06     2545.00     30.44 o 
   9   1   3       20.67       51.41      9.04 o 
  11   1   3     1544.16     1562.34     26.95 o 
  13   1   3     1213.76     1136.71     22.39 o 
  15   1   3       54.19       63.89      8.83 o 
  17   1   3     2187.08     2236.06     84.85 o 
  19   1   3     2196.66     1968.95    315.07 o 
  21   1   3        0.96       18.87     18.57 o 
  23   1   3        0.25       -2.44     20.03 o 
 -22   2   3       74.53       92.39     24.73 o 
 -20   2   3        7.69       33.15     18.85 o 
 -18   2   3      460.70      388.75     58.01 o 
 -16   2   3       16.95       29.75     12.83 o 
 -14   2   3      265.48      205.29     18.81 o 
 -12   2   3      102.65      110.47     14.35 o 
 -10   2   3        0.66        1.28      6.11 o 
  -8   2   3       23.75       23.18      9.38 o 
  -6   2   3     3156.08     3147.98     44.28 o 
  -4   2   3     4787.14     4344.04     54.86 o 
  -2   2   3      190.67      131.03      7.75 o 
   0   2   3       99.60       81.28      9.46 o 
   2   2   3     1646.68     1468.40     31.14 o 
   4   2   3      660.82      646.92     21.25 o 
   6   2   3      716.26      741.78     18.78 o 
   8   2   3     2061.57     2017.22     42.17 o 
  10   2   3        1.38        8.04      7.09 o 
  12   2   3       13.90       42.89     10.03 o 
  14   2   3      272.17      256.19     19.65 o 
  16   2   3      342.80      349.64     21.18 o 
  18   2   3      236.02      258.10     29.50 o 
  20   2   3        0.22       23.30     23.71 o 
  22   2   3        0.05       -6.96     20.60 o 
 -19   3   3       38.67       61.09     22.14 o 
 -17   3   3        3.23       18.55     15.75 o 
 -15   3   3        7.51        8.40     16.97 o 
 -13   3   3      569.34      501.56     26.15 o 
 -11   3   3       57.27       34.54     13.98 o 
  -9   3   3       45.51       57.77     11.81 o 
  -7   3   3       34.87       13.22      9.15 o 
  -5   3   3        0.68      -13.96      9.96 o 
  -3   3   3       41.82       27.89     11.47 o 
  -1   3   3       16.00       -6.81      8.05 o 
   1   3   3        7.41       14.59     10.97 o 
   3   3   3       11.88        9.16     10.58 o 
   5   3   3      336.35      333.59     25.75 o 
   7   3   3        3.29       12.41     11.54 o 
   9   3   3        3.58       14.69      9.86 o 
  11   3   3      265.09      285.81     20.64 o 
  13   3   3      348.66      321.52     21.03 o 
  15   3   3        3.74       34.89     15.90 o 
  17   3   3      166.59      119.85     24.23 o 
  19   3   3        0.17       -5.56     20.86 o 
 -14   4   3       26.31       26.00     17.70 o 
 -12   4   3      150.05      156.87     21.23 o 
 -10   4   3       99.57       64.11     23.97 o 
  -8   4   3      124.69       83.12     18.81 o 
  -6   4   3       34.23       52.30     17.01 o 
  -4   4   3        9.75        5.24     17.82 o 
  -2   4   3       12.37        6.63     23.33 o 
   0   4   3      158.18      144.30     26.48 o 
   2   4   3       93.63       94.64     21.18 o 
   4   4   3       69.67       57.47     27.24 o 
   6   4   3        4.82       -0.83     15.15 o 
   8   4   3      225.22      239.35     24.02 o 
  10   4   3       18.52       52.46     25.19 o 
  12   4   3        2.78       13.03     22.63 o 
  14   4   3        7.78       -2.61     27.82 o 
  -3   5   3       34.80       19.18     30.61 o 
  -1   5   3        5.29      -33.65     22.61 o 
   1   5   3       43.52       42.54     25.81 o 
   3   5   3       42.00       46.99     25.74 o 
 -24   0   4        1.98       19.10     24.31 o 
 -22   0   4       85.50      125.36     30.50 o 
 -20   0   4        3.41        2.20     13.99 o 
 -18   0   4       43.47       48.30     14.11 o 
 -16   0   4       85.46       71.28     13.31 o 
 -14   0   4      175.79      139.54     20.68 o 
 -12   0   4       55.76       99.50      9.07 o 
 -10   0   4    23211.46    25585.41    282.30 o 
  -8   0   4     9531.12     9730.36    203.67 o 
  -6   0   4       40.94       65.23     11.29 o 
  -4   0   4   117803.27   106780.93   1636.37 o 
  -2   0   4     1473.37     1436.88     34.73 o 
   0   0   4     6899.21     6671.92    141.53 o 
   2   0   4     4102.09     4274.94     93.56 o 
   4   0   4      142.35      233.33     17.20 o 
   6   0   4    11107.91    11580.80    131.68 o 
   8   0   4     1391.61     1396.84     25.06 o 
  10   0   4     2216.35     2205.82     36.17 o 
  12   0   4     2765.48     2761.47     44.71 o 
  14   0   4      892.03      831.13     22.87 o 
  16   0   4     1906.17     1946.53     50.56 o 
  18   0   4     2471.51     2354.86     62.30 o 
  20   0   4      656.96      649.16     37.01 o 
  22   0   4      420.61      444.34     38.20 o 
 -23   1   4      129.79      143.99     19.66 o 
 -21   1   4        0.17       25.91     12.65 o 
 -19   1   4       11.30       17.01     11.29 o 
 -17   1   4       63.66       97.43     16.70 o 
 -15   1   4       44.11       50.66      8.35 o 
 -13   1   4      101.19      146.13     11.21 o 
 -11   1   4     4461.68     4485.53     56.91 o 
  -9   1   4     3932.64     3840.13     48.32 o 
  -7   1   4       73.55      102.66      6.15 o 
  -5   1   4    17723.62    17763.94    175.32 o 
  -3   1   4    12297.63    12416.64    123.93 o 
  -1   1   4    77237.13    75489.67   1257.71 o 
   1   1   4      913.36      669.57     15.89 o 
   3   1   4     5782.91     5649.41     70.71 o 
   5   1   4     3426.32     3657.93     51.79 o 
   7   1   4      108.29       90.70      5.08 o 
   9   1   4     2582.32     2594.75     28.09 o 
  11   1   4      155.92      143.00      7.50 o 
  13   1   4        1.72        8.06      5.96 o 
  15   1   4        0.44       -2.12      6.78 o 
  17   1   4      203.72      254.97     16.95 o 
  19   1   4      281.70      279.70     26.00 o 
  21   1   4      122.84      133.35     35.71 o 
  23   1   4      509.61      587.10     36.12 o 
 -22   2   4       29.76       35.85     24.26 o 
 -20   2   4      258.05      229.44     27.76 o 
 -18   2   4      646.11      600.00     33.22 o 
 -16   2   4       58.68       59.86     14.51 o 
 -14   2   4       60.42       29.32     11.80 o 
 -12   2   4        2.41        1.69      9.47 o 
 -10   2   4      337.32      233.66     11.29 o 
  -8   2   4      872.74      902.75     21.12 o 
  -6   2   4        0.41       -7.25      6.31 o 
  -4   2   4      388.61      430.30     14.23 o 
  -2   2   4       94.73      122.82     11.81 o 
   0   2   4        6.17        7.53      5.51 o 
   2   2   4        0.04       -6.83      5.48 o 
   4   2   4      749.92      724.87     19.48 o 
   6   2   4     1709.99     1677.30     29.80 o 
   8   2   4      890.14      871.71     20.82 o 
  10   2   4      719.56      610.66     18.02 o 
  12   2   4     2281.26     2286.30     46.11 o 
  14   2   4       58.13      102.80     15.78 o 
  16   2   4      134.07      159.28     19.09 o 
  18   2   4      215.09      194.09     27.12 o 
  20   2   4      436.83      436.97     75.00 o 
 -19   3   4       88.34       69.27     21.28 o 
 -17   3   4       19.42       34.97     17.14 o 
 -15   3   4      120.05      117.71     18.63 o 
 -13   3   4        1.77       -0.60     13.41 o 
 -11   3   4       24.95       23.10     13.34 o 
  -9   3   4       51.28       80.49     16.33 o 
  -7   3   4       47.98       47.04     10.21 o 
  -5   3   4        3.99      -11.63      7.92 o 
  -3   3   4       31.53       37.49     11.78 o 
  -1   3   4       15.47        2.38      8.84 o 
   1   3   4     1168.59     1041.55     30.47 o 
   3   3   4      267.28      284.18     17.56 o 
   5   3   4      635.92      628.51     24.60 o 
   7   3   4       75.17       85.46     14.44 o 
   9   3   4       67.01       37.06     10.23 o 
  11   3   4      100.54       51.44     14.76 o 
  13   3   4      112.66      117.96     18.48 o 
  15   3   4        0.05       19.21     15.88 o 
  17   3   4       30.11       29.17     18.06 o 
  19   3   4        2.63       18.48     21.51 o 
 -14   4   4       11.03       -9.35     17.64 o 
 -12   4   4      161.18      187.95     21.94 o 
 -10   4   4        2.99       14.83     20.60 o 
  -8   4   4       20.95        1.04     16.39 o 
  -6   4   4      142.33      108.89     19.92 o 
  -4   4   4       23.42       14.33     19.13 o 
  -2   4   4      198.62      227.58     28.19 o 
   0   4   4        3.00       -3.03     16.97 o 
   2   4   4      358.34      303.48     25.82 o 
   4   4   4      135.18      156.76     26.03 o 
   6   4   4      117.31      148.50     20.91 o 
   8   4   4       13.75       20.06     15.43 o 
  10   4   4       65.30       65.18     25.04 o 
  12   4   4       12.48      -14.66     23.36 o 
  14   4   4        8.72       22.07     27.21 o 
  -3   5   4       50.17       58.69     25.55 o 
  -1   5   4        2.31       19.52     24.86 o 
   1   5   4       20.26       18.76     25.66 o 
   3   5   4        1.07       -8.73     24.71 o 
 -23   1   5      143.10      156.88     19.97 o 
 -21   1   5       32.86        8.73     12.50 o 
 -19   1   5       96.64      106.35     14.96 o 
 -17   1   5        0.98        5.70      9.19 o 
 -15   1   5       15.62        4.65      8.13 o 
 -13   1   5       22.28       15.96      6.66 o 
 -11   1   5      872.88      809.66     27.63 o 
  -9   1   5      102.79      108.89      8.66 o 
  -7   1   5      171.70      206.20      8.24 o 
  -5   1   5        6.21       13.32     12.46 o 
  -3   1   5    11965.69    11751.79    117.87 o 
  -1   1   5    31733.97    30342.07    311.60 o 
   1   1   5    23313.31    23405.78    369.04 o 
   3   1   5      130.26      143.32      7.14 o 
   5   1   5      281.98      339.24     10.32 o 
   7   1   5     1200.96     1216.17     15.95 o 
   9   1   5       26.59       19.78      4.29 o 
  11   1   5      338.08      394.21     10.39 o 
  13   1   5      382.78      410.47     13.24 o 
  15   1   5      505.80      504.40     20.25 o 
  17   1   5      609.79      673.38     33.00 o 
  19   1   5      234.75      309.74     29.49 o 
  21   1   5      132.03      136.42     24.64 o 
  23   1   5       18.59       57.07     23.36 o 
 -22   2   5       27.05       29.91     20.41 o 
 -20   2   5       55.87       49.61     18.97 o 
 -18   2   5      195.27      228.84     27.12 o 
 -16   2   5       59.78       24.57     13.52 o 
 -14   2   5        0.00       -8.31     10.09 o 
 -12   2   5       59.32       47.64     11.57 o 
 -10   2   5       98.54       95.31      9.33 o 
  -8   2   5     6167.59     5563.53     68.32 o 
  -6   2   5     1250.26     1175.13     30.27 o 
  -4   2   5     2979.04     3185.44     53.14 o 
  -2   2   5       33.96       47.31      6.05 o 
   0   2   5      716.70      601.01     20.82 o 
   2   2   5     3374.24     3238.34     60.23 o 
   4   2   5     2062.69     2176.35     34.39 o 
   6   2   5     4699.96     4402.03     57.65 o 
   8   2   5       33.82       42.61      8.60 o 
  10   2   5        6.42       22.52      7.82 o 
  12   2   5      404.32      478.54     17.35 o 
  14   2   5     1379.70     1323.98     37.50 o 
  16   2   5      307.64      260.13     21.92 o 
  18   2   5        1.09       -1.92     17.67 o 
  20   2   5      379.05      356.75     50.96 o 
 -19   3   5      279.06      301.37     33.63 o 
 -17   3   5       19.43       28.29     16.08 o 
 -15   3   5       34.24       65.81     16.46 o 
 -13   3   5       50.27       70.10     21.13 o 
 -11   3   5        8.33       -0.79     11.70 o 
  -9   3   5        1.34       -8.17      9.49 o 
  -7   3   5       64.49       62.91     10.92 o 
  -5   3   5      417.80      328.56     14.94 o 
  -3   3   5      200.68      191.94     17.68 o 
  -1   3   5       59.84       88.59     11.31 o 
   1   3   5      462.20      438.10     20.51 o 
   3   3   5      293.88      292.60     18.06 o 
   5   3   5     1114.83     1019.18     31.34 o 
   7   3   5       18.02       43.59     12.57 o 
   9   3   5       89.51      118.72     32.49 o 
  11   3   5      815.51      805.59     30.21 o 
  13   3   5       78.47      100.85     18.77 o 
  15   3   5      183.80      198.52     23.08 o 
  17   3   5      130.12      119.99     21.72 o 
 -14   4   5       14.79        0.45     20.33 o 
 -12   4   5      119.26      121.03     20.72 o 
 -10   4   5       13.24       48.51     17.25 o 
  -8   4   5        0.01        7.95     16.60 o 
  -6   4   5       25.54       47.47     16.78 o 
  -4   4   5       10.79       -1.23     17.82 o 
  -2   4   5       27.55       37.92     18.53 o 
   0   4   5        5.37       26.07     17.77 o 
   2   4   5        0.12        9.11     17.54 o 
   4   4   5      147.61      172.59     26.22 o 
   6   4   5       22.18       23.55     16.13 o 
   8   4   5        7.98       16.50     16.29 o 
  10   4   5      140.76      108.33     27.31 o 
  12   4   5       29.48       12.84     30.61 o 
  14   4   5       42.10       13.35     28.66 o 
  -3   5   5       94.15      123.51     27.66 o 
  -1   5   5        2.52        2.08     25.07 o 
   1   5   5        0.07      -25.90     23.05 o 
   3   5   5        0.28        5.46     24.75 o 
 -24   0   6      169.06      158.03     35.06 o 
 -22   0   6       17.71       53.29     24.96 o 
 -20   0   6       72.32       33.12     15.51 o 
 -18   0   6      226.15      237.20     20.00 o 
 -16   0   6     1111.56     1004.56     33.97 o 
 -14   0   6      158.01      162.96     14.41 o 
 -12   0   6     5284.14     5944.53     95.66 o 
 -10   0   6    22011.80    23192.96    306.26 o 
  -8   0   6     1648.41     1810.02     58.50 o 
  -6   0   6    10691.86    10860.70    165.67 o 
  -4   0   6      476.12      400.62     16.66 o 
  -2   0   6    91024.63    89824.24   1832.06 o 
   0   0   6     1465.70     1274.41     32.13 o 
   2   0   6    32423.23    32405.99    467.41 o 
   4   0   6     4377.08     4864.08     59.65 o 
   6   0   6       74.83      108.10     15.99 o 
   8   0   6       96.24       61.46      7.62 o 
  10   0   6      661.43      724.15     18.96 o 
  12   0   6      332.41      305.42     14.27 o 
  14   0   6       24.06       22.29      8.81 o 
  16   0   6     8694.45     8546.62    236.98 o 
  18   0   6     3221.82     3466.41     76.64 o 
  20   0   6        1.58       -3.64     23.88 o 
 -23   1   6      489.34      457.88     49.30 o 
 -21   1   6        4.17       -9.51     11.32 o 
 -19   1   6      108.90      119.13     15.77 o 
 -17   1   6       96.09       62.85     11.49 o 
 -15   1   6      216.70      224.98     14.82 o 
 -13   1   6       72.11       49.65      8.08 o 
 -11   1   6      165.60      192.79     11.58 o 
  -9   1   6     6765.46     6654.00     75.00 o 
  -7   1   6       77.75       70.82      6.15 o 
  -5   1   6     2303.42     2158.37     28.67 o 
  -3   1   6     5269.83     5524.07     59.76 o 
  -1   1   6       73.10      118.80      7.97 o 
   1   1   6      630.99      432.21     10.66 o 
   3   1   6    24369.06    24325.43    462.44 o 
   5   1   6     1558.88     1766.90     26.41 o 
   7   1   6     3059.88     3414.81     36.67 o 
   9   1   6        3.39       -5.67      3.78 o 
  11   1   6      351.23      374.00     10.35 o 
  13   1   6      910.57      984.67     19.87 o 
  15   1   6     1373.97     1395.47     25.95 o 
  17   1   6     2072.90     2152.86     88.08 o 
  19   1   6       25.05       18.81     17.40 o 
  21   1   6       31.85       74.87     22.95 o 
  23   1   6       13.60       12.15     21.49 o 
 -22   2   6       30.38       42.03     20.03 o 
 -20   2   6        4.82       21.77     18.40 o 
 -18   2   6        6.31       36.38     17.76 o 
 -16   2   6       56.40       55.90     15.84 o 
 -14   2   6       26.51        7.98     10.35 o 
 -12   2   6        6.65       -0.47      9.73 o 
 -10   2   6      869.70      761.46     18.72 o 
  -8   2   6       31.95       81.37     10.31 o 
  -6   2   6     2739.21     2493.57     48.23 o 
  -4   2   6     7388.43     7143.05     72.02 o 
  -2   2   6      907.52      930.92     26.05 o 
   0   2   6        1.68       25.20     11.82 o 
   2   2   6        1.52        6.88      7.47 o 
   4   2   6     9428.18     9588.61    207.63 o 
   6   2   6       34.96       40.43      7.83 o 
   8   2   6      312.90      317.04     13.39 o 
  10   2   6      213.55      234.86     12.56 o 
  12   2   6       18.25       24.91      9.73 o 
  14   2   6     1630.64     1558.17     44.76 o 
  16   2   6       58.83       47.29     15.23 o 
  18   2   6       42.04       71.45     21.80 o 
  20   2   6        0.16        4.28     18.59 o 
 -19   3   6      282.77      292.27     32.94 o 
 -17   3   6       21.13       29.63     16.37 o 
 -15   3   6       81.62       48.69     15.37 o 
 -13   3   6       13.21       -6.72     12.77 o 
 -11   3   6       17.21       38.04     13.41 o 
  -9   3   6       12.45       10.62     10.06 o 
  -7   3   6      220.26      210.44     14.44 o 
  -5   3   6      486.15      424.68     25.61 o 
  -3   3   6       26.97       28.23     11.35 o 
  -1   3   6     1020.16     1077.52     27.38 o 
   1   3   6      584.83      602.13     23.64 o 
   3   3   6     1090.27     1051.98     50.76 o 
   5   3   6      278.69      245.71     17.54 o 
   7   3   6      869.72      823.01     28.50 o 
   9   3   6      184.01      198.99     18.02 o 
  11   3   6        9.78       16.93     10.56 o 
  13   3   6      301.65      306.42     22.09 o 
  15   3   6       29.76       19.82     15.79 o 
  17   3   6        8.35       -2.18     17.36 o 
 -14   4   6       25.61       20.12     18.39 o 
 -12   4   6        3.83       15.25     17.03 o 
 -10   4   6      290.34      307.04     26.29 o 
  -8   4   6      182.41      236.07     24.26 o 
  -6   4   6        6.76      -17.70     14.44 o 
  -4   4   6       81.13      106.95     23.33 o 
  -2   4   6       74.02      109.37     22.84 o 
   0   4   6      408.70      384.37     28.20 o 
   2   4   6       11.68        0.91     17.69 o 
   4   4   6      123.15      158.20     25.29 o 
   6   4   6      680.42      619.96     34.53 o 
   8   4   6      457.33      447.25     33.07 o 
  10   4   6      115.50      102.07     27.77 o 
  12   4   6       24.01       32.55     24.90 o 
  14   4   6       15.60       -1.16     26.96 o 
  -3   5   6       21.07       43.44     26.28 o 
  -1   5   6       28.33       42.63     25.29 o 
   1   5   6        5.90      -28.34     23.68 o 
   3   5   6        0.01      -20.78     23.64 o 
 -23   1   7        0.96       11.56     13.50 o 
 -21   1   7        9.56       -3.81     11.66 o 
 -19   1   7      945.67      859.33     27.87 o 
 -17   1   7       89.70       70.08     12.01 o 
 -15   1   7       70.55       75.11     11.24 o 
 -13   1   7     1075.36     1109.53     23.36 o 
 -11   1   7     4848.51     5053.59     61.83 o 
  -9   1   7      727.26      736.59     16.40 o 
  -7   1   7      155.10      150.91      6.39 o 
  -5   1   7     4848.23     5067.51     56.66 o 
  -3   1   7     4457.92     4358.46     48.71 o 
  -1   1   7    18804.34    18140.54    218.50 o 
   1   1   7     1166.50     1212.85     23.11 o 
   3   1   7       71.99       87.23      8.13 o 
   5   1   7     2479.96     2532.64     35.61 o 
   7   1   7      823.53      886.78     14.73 o 
   9   1   7      649.07      712.16     12.85 o 
  11   1   7     1171.83     1187.05     19.55 o 
  13   1   7       17.44       14.76      6.38 o 
  15   1   7     1841.24     1760.85     50.80 o 
  17   1   7      296.52      351.68     25.66 o 
  19   1   7        1.13       -7.78     16.28 o 
  21   1   7        0.55        5.58     19.12 o 
 -22   2   7        7.03       33.95     20.62 o 
 -20   2   7      132.90      144.81     24.15 o 
 -18   2   7      155.10      213.12     25.79 o 
 -16   2   7      436.70      399.06     26.02 o 
 -14   2   7       17.58       18.29     10.91 o 
 -12   2   7      125.61      126.03     15.06 o 
 -10   2   7      599.12      545.07     15.96 o 
  -8   2   7      914.00      873.40     20.36 o 
  -6   2   7     7620.21     7818.50     88.82 o 
  -4   2   7      723.36      766.21     19.79 o 
  -2   2   7     2215.37     2357.52     39.88 o 
   0   2   7     1908.29     1790.47     37.01 o 
   2   2   7     2635.98     2661.54     45.40 o 
   4   2   7     1197.86     1136.29     23.11 o 
   6   2   7     3344.69     3327.16     47.17 o 
   8   2   7     1268.30     1276.32     33.98 o 
  10   2   7        3.60       21.34      8.80 o 
  12   2   7     1942.35     1737.23     55.28 o 
  14   2   7        4.67       21.49     12.88 o 
  16   2   7      640.43      574.52     26.56 o 
  18   2   7       55.84       47.91     29.63 o 
  20   2   7       44.33       38.27     35.76 o 
 -19   3   7        5.31      -12.25     17.99 o 
 -17   3   7      232.97      215.45     28.53 o 
 -15   3   7        0.48        1.78     14.01 o 
 -13   3   7       71.31       89.00     17.32 o 
 -11   3   7      437.86      426.86     21.80 o 
  -9   3   7      893.58      749.77     22.50 o 
  -7   3   7      547.62      564.12     19.29 o 
  -5   3   7       50.94      116.37     12.33 o 
  -3   3   7       19.33       19.99     11.20 o 
  -1   3   7      453.18      474.08     17.42 o 
   1   3   7     1014.27      948.47     35.61 o 
   3   3   7       10.96       31.99     11.95 o 
   5   3   7      551.31      494.25     22.69 o 
   7   3   7      207.72      240.14     19.04 o 
   9   3   7      146.50      202.89     17.85 o 
  11   3   7      216.89      264.97     19.92 o 
  13   3   7      706.03      583.17     27.45 o 
  15   3   7       19.96       15.94     16.28 o 
  17   3   7        7.21      -12.84     16.74 o 
 -14   4   7        3.98       17.79     19.43 o 
 -12   4   7       29.20       31.25     17.94 o 
 -10   4   7      104.23      165.05     21.39 o 
  -8   4   7      365.71      343.44     39.67 o 
  -6   4   7       16.05       30.70     16.23 o 
  -4   4   7        1.58        5.93     18.20 o 
  -2   4   7        1.58        5.26     18.72 o 
   0   4   7      505.25      419.14     28.93 o 
   2   4   7       14.11        3.33     17.57 o 
   4   4   7      350.30      307.71     28.72 o 
   6   4   7      136.66      170.83     21.73 o 
   8   4   7        2.43       25.98     17.20 o 
  10   4   7       14.70        0.99     24.10 o 
  12   4   7       11.58       -6.36     24.74 o 
  -3   5   7      105.43      126.25     29.86 o 
  -1   5   7       45.93       37.10     24.20 o 
   1   5   7       18.86        3.11     24.25 o 
 -24   0   8        0.67       24.42     23.01 o 
 -22   0   8       90.38       74.78     25.72 o 
 -20   0   8       23.28       31.94     15.02 o 
 -18   0   8       33.37       29.62     13.46 o 
 -16   0   8       85.47      106.65     15.24 o 
 -14   0   8       59.30       16.31      9.31 o 
 -12   0   8      334.16      327.68     16.82 o 
 -10   0   8      935.39      822.04     39.61 o 
  -8   0   8     3576.98     3298.78     56.98 o 
  -6   0   8     3886.49     4018.61     66.63 o 
  -4   0   8    18893.47    19471.16    285.96 o 
  -2   0   8       83.44       65.34      9.01 o 
   0   0   8     5290.35     5138.55    111.90 o 
   2   0   8    42017.13    44434.71   1018.48 o 
   4   0   8     9723.60     9362.35    107.42 o 
   6   0   8     3573.29     3207.60     44.79 o 
   8   0   8      415.20      452.67     14.65 o 
  10   0   8      281.03      346.16     14.16 o 
  12   0   8       21.39       10.09      7.81 o 
  14   0   8     8154.37     7970.96    105.82 o 
  16   0   8     2949.11     3094.52     75.32 o 
  18   0   8     1084.59     1085.96     40.45 o 
  20   0   8       36.75       21.93     17.25 o 
 -23   1   8        1.03        3.51     13.41 o 
 -21   1   8       16.44       55.67     14.52 o 
 -19   1   8      187.76      214.63     18.63 o 
 -17   1   8       10.66        8.62     12.67 o 
 -15   1   8      514.78      579.17     21.52 o 
 -13   1   8      435.67      428.55     14.69 o 
 -11   1   8     2010.52     1825.33     40.26 o 
  -9   1   8       80.14       36.07      8.41 o 
  -7   1   8     2491.72     2228.24     39.77 o 
  -5   1   8     2106.72     2102.61     35.53 o 
  -3   1   8     8086.73     7849.69     81.61 o 
  -1   1   8    38148.00    37242.59    380.44 o 
   1   1   8     6454.55     6219.91     82.72 o 
   3   1   8     6718.31     6466.02    122.15 o 
   5   1   8       86.93      125.40      8.58 o 
   7   1   8     1393.25     1466.49     24.53 o 
   9   1   8       89.52      117.58      8.70 o 
  11   1   8     4176.15     4359.32     56.63 o 
  13   1   8      741.02      747.89     15.99 o 
  15   1   8      494.95      540.10     20.11 o 
  17   1   8       23.22       30.28     15.44 o 
  19   1   8       36.21       71.13     20.11 o 
  21   1   8       97.52       61.30     20.59 o 
 -22   2   8       11.66       38.37     21.15 o 
 -20   2   8      117.50      180.62     38.58 o 
 -18   2   8      233.80      188.28     24.58 o 
 -16   2   8       28.99       17.52     13.49 o 
 -14   2   8       47.36       40.40     15.38 o 
 -12   2   8       12.04       -3.04      9.14 o 
 -10   2   8      476.56      560.96     16.17 o 
  -8   2   8      869.76      852.70     32.08 o 
  -6   2   8     9213.82     9047.92    101.12 o 
  -4   2   8     3050.50     2840.68     95.34 o 
  -2   2   8       22.67       28.08      6.55 o 
   0   2   8     1198.71     1303.28     25.42 o 
   2   2   8        4.10       92.26     25.04 o 
   4   2   8       85.86      108.49      9.18 o 
   6   2   8      607.55      612.06     18.94 o 
   8   2   8       45.52       53.48      9.09 o 
  10   2   8       98.35      190.83     21.56 o 
  12   2   8      162.32      225.31     20.33 o 
  14   2   8      148.95      201.21     20.73 o 
  16   2   8       79.45       74.18     16.76 o 
  18   2   8       23.77       33.05     19.34 o 
  20   2   8       18.89       17.62     20.83 o 
 -19   3   8       51.06       14.82     19.28 o 
 -17   3   8       39.96       45.31     19.32 o 
 -15   3   8       47.49       25.34     14.62 o 
 -13   3   8      329.18      315.44     21.07 o 
 -11   3   8      144.45      141.50     20.69 o 
  -9   3   8        1.67       31.59     10.62 o 
  -7   3   8      660.99      556.79     22.12 o 
  -5   3   8      370.54      430.25     16.70 o 
  -3   3   8      223.61      231.44     18.99 o 
  -1   3   8       94.11      131.67     14.37 o 
   1   3   8       60.80       97.86     14.28 o 
   3   3   8        2.10        7.05     11.14 o 
   5   3   8     1445.30     1455.56     38.55 o 
   7   3   8       55.92       71.17     14.55 o 
   9   3   8      217.39      275.57     18.68 o 
  11   3   8      182.28      184.77     18.81 o 
  13   3   8        3.50        6.23     14.92 o 
  15   3   8       65.54       36.47     16.25 o 
  17   3   8       69.63       51.73     19.26 o 
 -14   4   8       28.45       29.97     19.02 o 
 -12   4   8      121.65      152.36     22.71 o 
 -10   4   8      128.15      182.12     43.16 o 
  -8   4   8      254.20      282.54     27.78 o 
  -6   4   8      453.13      386.16     23.69 o 
  -4   4   8        9.18       23.92     18.33 o 
  -2   4   8      165.06      201.80     27.13 o 
   0   4   8       19.85       48.76     19.38 o 
   2   4   8       43.94       32.02     19.58 o 
   4   4   8      102.95       89.75     23.10 o 
   6   4   8       55.28       64.02     18.40 o 
   8   4   8       86.03       73.63     18.65 o 
  10   4   8       12.92      -19.96     22.37 o 
  12   4   8       17.61        9.78     24.33 o 
  -3   5   8       41.17       59.02     43.58 o 
  -1   5   8       43.68       41.09     25.47 o 
   1   5   8       30.30       39.56     25.52 o 
 -23   1   9        0.06        0.23     13.25 o 
 -21   1   9      197.30      210.59     19.74 o 
 -19   1   9        8.97        5.80     10.52 o 
 -17   1   9       34.79       33.50     15.31 o 
 -15   1   9       46.87       43.37     10.03 o 
 -13   1   9      810.81      888.54     20.61 o 
 -11   1   9      601.01      805.06     21.68 o 
  -9   1   9       46.34       20.67      5.78 o 
  -7   1   9      215.60      183.52      8.24 o 
  -5   1   9     4615.33     4650.79     52.83 o 
  -3   1   9      822.71      816.47     14.65 o 
  -1   1   9     6812.48     6914.36     78.37 o 
   1   1   9      164.36      173.98     15.68 o 
   3   1   9     1567.21     1716.41     31.16 o 
   5   1   9     7323.83     7499.22    171.10 o 
   7   1   9     3112.01     3538.02     65.92 o 
   9   1   9     2565.94     2698.81     30.07 o 
  11   1   9       59.87       79.25      8.09 o 
  13   1   9      464.10      523.39     20.35 o 
  15   1   9     5003.12     5025.11    102.00 o 
  17   1   9      667.60      694.55     34.41 o 
  19   1   9      162.05      166.40     24.42 o 
  21   1   9       74.14       59.23     23.07 o 
 -22   2   9       64.41       89.63     24.58 o 
 -20   2   9        3.42       20.99     16.69 o 
 -18   2   9       87.32      107.88     22.60 o 
 -16   2   9       18.11       22.36     14.11 o 
 -14   2   9       30.36       29.27     11.93 o 
 -12   2   9      374.76      324.83     17.33 o 
 -10   2   9       71.97       68.54      9.27 o 
  -8   2   9      230.15      195.69     11.13 o 
  -6   2   9       66.82       75.71     14.08 o 
  -4   2   9       16.20       19.58      6.87 o 
  -2   2   9        0.90       21.21      9.62 o 
   0   2   9     6540.20     6613.34    147.48 o 
   2   2   9     4631.92     4535.54    115.99 o 
   4   2   9      269.94      277.55     14.42 o 
   6   2   9       22.57       36.67      9.71 o 
   8   2   9      100.86      127.09     12.33 o 
  10   2   9     2739.86     2631.11     82.43 o 
  12   2   9      132.65      150.64     17.95 o 
  14   2   9      789.14      746.09     41.28 o 
  16   2   9       44.33       10.39     14.44 o 
  18   2   9        0.03       -2.00     18.13 o 
  20   2   9       21.87       30.98     21.32 o 
 -19   3   9       26.54       42.33     21.34 o 
 -17   3   9       11.96       31.64     18.88 o 
 -15   3   9      106.10       66.39     16.55 o 
 -13   3   9       28.71       13.22     14.18 o 
 -11   3   9      575.74      604.84     36.97 o 
  -9   3   9       43.81      106.32     12.85 o 
  -7   3   9       44.66       54.96     10.44 o 
  -5   3   9     2149.19     2052.29     71.47 o 
  -3   3   9     1498.97     1346.96     35.59 o 
  -1   3   9       67.18      112.54     16.89 o 
   1   3   9      421.38      443.61     17.52 o 
   3   3   9       59.63       80.87     13.67 o 
   5   3   9      556.70      607.00     29.03 o 
   7   3   9      228.81      265.00     18.41 o 
   9   3   9       26.81       31.87     15.54 o 
  11   3   9      122.66      167.94     18.06 o 
  13   3   9        3.81       -9.42     19.91 o 
  15   3   9        0.00        7.52     14.68 o 
  17   3   9        2.28        0.48     16.42 o 
 -14   4   9        1.92      -12.35     17.46 o 
 -12   4   9        0.46        3.89     16.30 o 
 -10   4   9       31.27       63.16     17.64 o 
  -8   4   9       42.76       58.82     22.48 o 
  -6   4   9       56.33       39.88     16.70 o 
  -4   4   9      102.04      158.33     25.61 o 
  -2   4   9        9.95       20.35     18.90 o 
   0   4   9       94.70      128.97     23.41 o 
   2   4   9       78.78       89.36     23.10 o 
   4   4   9       16.11        3.27     18.06 o 
   6   4   9      226.96      265.55     25.84 o 
   8   4   9       55.82       49.03     18.51 o 
  10   4   9        3.31       -7.15     23.02 o 
  12   4   9       23.01      -15.17     25.32 o 
  -1   5   9        4.39       -1.36     23.59 o 
 -24   0  10       83.92       71.85     27.13 o 
 -22   0  10      548.34      576.12     32.18 o 
 -20   0  10     1056.80     1011.15     39.14 o 
 -18   0  10        0.21       -2.04     14.38 o 
 -16   0  10       47.02       34.02     12.59 o 
 -14   0  10      768.57      909.43     29.73 o 
 -12   0  10      222.45      200.35     23.55 o 
 -10   0  10      183.95      157.12     11.67 o 
  -8   0  10     2598.38     2813.06     62.08 o 
  -6   0  10     3757.18     3535.11    130.62 o 
  -4   0  10      600.24      528.47     26.10 o 
  -2   0  10     5930.33     5905.67    128.07 o 
   0   0  10      655.29      574.69     22.36 o 
   2   0  10    38417.41    39438.80    799.46 o 
   4   0  10     1051.95     1498.01     33.98 o 
   6   0  10    41735.96    45395.87    487.76 o 
   8   0  10     4433.85     4731.49     64.32 o 
  10   0  10     2321.22     2454.01     41.54 o 
  12   0  10      804.82      808.02     22.74 o 
  14   0  10     2051.25     2016.79     40.52 o 
  16   0  10     4453.20     4647.98     90.33 o 
  18   0  10      294.70      268.37     24.90 o 
  20   0  10       36.40        5.64     26.16 o 
 -23   1  10      106.48      149.47     20.39 o 
 -21   1  10        0.32        3.75     11.13 o 
 -19   1  10      318.43      348.17     19.32 o 
 -17   1  10       36.61       43.22     27.46 o 
 -15   1  10      386.69      330.85     17.75 o 
 -13   1  10     1215.35     1298.86     25.46 o 
 -11   1  10     1306.51     1310.77     24.33 o 
  -9   1  10     1249.88     1079.93     30.52 o 
  -7   1  10     1042.83     1169.10     17.61 o 
  -5   1  10     3451.59     3427.12     42.00 o 
  -3   1  10     1352.77     1443.63     21.05 o 
  -1   1  10     2497.23     2674.90     35.86 o 
   1   1  10     1517.22     1961.13     33.30 o 
   3   1  10     1462.35     1393.02     27.52 o 
   5   1  10     4149.39     4305.14     64.41 o 
   7   1  10     2138.38     2299.04     27.86 o 
   9   1  10     1528.53     1562.34     25.92 o 
  11   1  10     2892.42     2834.59     38.40 o 
  13   1  10     5534.57     5456.21    158.00 o 
  15   1  10      285.37      311.24     16.49 o 
  17   1  10        2.80       -6.43     15.54 o 
  19   1  10       55.71       71.39     25.83 o 
  21   1  10       45.09       67.92     24.12 o 
 -22   2  10        8.04        0.21     18.82 o 
 -20   2  10      521.30      442.33     30.46 o 
 -18   2  10       17.41       16.00     15.65 o 
 -16   2  10       62.80       50.82     19.70 o 
 -14   2  10       37.12       25.33     11.38 o 
 -12   2  10      375.48      327.27     17.25 o 
 -10   2  10     1161.05     1044.42     32.66 o 
  -8   2  10        1.30        7.97      6.64 o 
  -6   2  10     4189.66     3753.24    102.25 o 
  -4   2  10     1072.80     1155.38     23.51 o 
  -2   2  10     7605.75     7908.94     89.39 o 
   0   2  10     3522.08     3562.65     71.56 o 
   2   2  10       87.87       96.72     16.68 o 
   4   2  10       31.28       17.70      6.54 o 
   6   2  10      562.40      518.89     19.99 o 
   8   2  10       15.94       18.61     10.63 o 
  10   2  10     3112.03     2972.97     89.87 o 
  12   2  10        0.60       56.04     11.14 o 
  14   2  10       39.44       74.97     16.60 o 
  16   2  10        1.26       -6.80     14.50 o 
  18   2  10       40.41       12.76     19.70 o 
  20   2  10       27.81       39.11     28.65 o 
 -19   3  10       18.97       35.80     23.93 o 
 -17   3  10       49.31       38.79     19.53 o 
 -15   3  10       24.97       29.38     14.76 o 
 -13   3  10       49.89       66.87     15.96 o 
 -11   3  10     1181.83     1044.59     32.92 o 
  -9   3  10     3314.95     2739.87     46.05 o 
  -7   3  10        5.37       19.92      9.62 o 
  -5   3  10        4.19       31.68      9.68 o 
  -3   3  10      204.19      211.95     15.74 o 
  -1   3  10      282.51      267.17     19.11 o 
   1   3  10      193.26      188.06     14.27 o 
   3   3  10      540.12      568.45     23.56 o 
   5   3  10      439.07      428.19     21.57 o 
   7   3  10      218.05      244.02     18.75 o 
   9   3  10      396.74      429.55     22.63 o 
  11   3  10      516.12      548.56     33.43 o 
  13   3  10        2.36      -25.53     20.54 o 
  15   3  10        1.07       16.53     17.09 o 
  17   3  10       11.12       41.92     17.67 o 
 -14   4  10       26.37       15.94     18.40 o 
 -12   4  10       82.13      109.63     20.68 o 
 -10   4  10      327.05      312.71     23.66 o 
  -8   4  10       73.68       59.10     16.77 o 
  -6   4  10        2.31       -4.29     15.25 o 
  -4   4  10      524.30      506.70     31.31 o 
  -2   4  10      119.28      129.04     24.10 o 
   0   4  10        8.78        8.78     17.66 o 
   2   4  10       22.24       24.36     19.18 o 
   4   4  10       25.08       12.82     18.60 o 
   6   4  10      212.96      277.98     25.98 o 
   8   4  10      143.55      147.52     22.26 o 
  10   4  10        0.72      -10.53     23.79 o 
  12   4  10       22.19       -0.37     27.40 o 
 -23   1  11       55.12       44.02     14.62 o 
 -21   1  11       68.53       66.77     14.91 o 
 -19   1  11      140.35      134.42     15.74 o 
 -17   1  11      896.12      835.85     72.77 o 
 -15   1  11       33.48       28.00      9.70 o 
 -13   1  11        7.33        4.57      6.59 o 
 -11   1  11       60.72       53.10      8.29 o 
  -9   1  11      298.09      333.14      9.26 o 
  -7   1  11       87.79      120.44      7.57 o 
  -5   1  11     1110.83     1253.83     20.07 o 
  -3   1  11      549.50      535.79     18.79 o 
  -1   1  11        2.73       -3.57      3.28 o 
   1   1  11       34.62       -5.22      8.37 o 
   3   1  11      389.22      389.06     14.06 o 
   5   1  11     3698.46     3678.02     57.23 o 
   7   1  11        4.53       -0.99      4.42 o 
   9   1  11      120.92      107.68     14.31 o 
  11   1  11       72.51       86.36     12.18 o 
  13   1  11     3542.96     3484.34     46.53 o 
  15   1  11        1.12        4.58      9.93 o 
  17   1  11      155.26      171.33     24.19 o 
  19   1  11       31.75       33.19     27.95 o 
  21   1  11       18.31       18.47     19.87 o 
 -22   2  11       41.87       43.19     14.77 o 
 -20   2  11      474.33      433.71     30.69 o 
 -18   2  11      266.17      242.47     27.31 o 
 -16   2  11       98.81      126.28     21.23 o 
 -14   2  11      343.25      325.64     23.52 o 
 -12   2  11      745.88      686.52     23.83 o 
 -10   2  11     1140.61     1238.18     26.65 o 
  -8   2  11      355.37      406.21     14.35 o 
  -6   2  11     2182.52     2144.72     60.16 o 
  -4   2  11     2591.70     2328.81     62.02 o 
  -2   2  11     4769.75     4717.48     59.24 o 
   0   2  11      427.68      443.04     14.75 o 
   2   2  11     1820.11     1781.12     57.13 o 
   4   2  11       73.48      124.71     10.15 o 
   6   2  11        0.78        2.18      8.67 o 
   8   2  11     1572.89     1604.94     37.20 o 
  10   2  11       15.54       34.53     10.44 o 
  12   2  11     2344.75     2517.91     90.75 o 
  14   2  11      756.31      670.64     27.84 o 
  16   2  11       82.59       75.38     22.63 o 
  18   2  11        8.42        5.67     18.07 o 
  20   2  11       59.99       47.64     23.69 o 
 -19   3  11      225.00      195.45     28.68 o 
 -17   3  11        2.73        8.04     18.34 o 
 -15   3  11      103.16       52.78     16.25 o 
 -13   3  11        0.77        3.95     12.57 o 
 -11   3  11      647.37      603.97     43.30 o 
  -9   3  11      462.32      544.21     27.26 o 
  -7   3  11      119.20      145.21     14.91 o 
  -5   3  11        4.06       33.15      9.51 o 
  -3   3  11        1.36       17.10      8.59 o 
  -1   3  11      369.81      320.87     15.43 o 
   1   3  11      140.86      182.09     13.62 o 
   3   3  11      980.98      977.10     44.85 o 
   5   3  11      379.17      361.00     26.12 o 
   7   3  11       25.25       38.14     13.51 o 
   9   3  11     1107.82     1158.39     57.48 o 
  11   3  11       65.36       37.00     15.91 o 
  13   3  11        2.88        3.65     20.80 o 
  15   3  11        1.43      -20.05     20.91 o 
  17   3  11        1.29        1.58     25.67 o 
 -14   4  11        2.53       19.20     19.21 o 
 -12   4  11      154.64      127.21     20.46 o 
 -10   4  11       35.49       27.91     17.17 o 
  -8   4  11       37.59       27.80     16.32 o 
  -6   4  11        0.01       -2.62     15.27 o 
  -4   4  11      185.48      198.60     27.12 o 
  -2   4  11       51.99       48.88     20.34 o 
   0   4  11        5.13      -15.77     17.87 o 
   2   4  11      239.11      247.26     26.57 o 
   4   4  11        0.26       28.85     20.54 o 
   6   4  11       24.53       36.02     17.68 o 
   8   4  11       15.23       40.65     17.59 o 
  10   4  11       28.07      -10.41     22.34 o 
  12   4  11       50.83       53.97     27.89 o 
 -24   0  12        3.14       18.23     21.71 o 
 -22   0  12       28.73       28.17     16.99 o 
 -20   0  12        0.93       -3.70     13.63 o 
 -18   0  12      132.71       99.28     17.45 o 
 -16   0  12     1687.41     1433.87     41.14 o 
 -14   0  12     3608.00     3719.57    116.57 o 
 -12   0  12     2429.20     2311.23     79.99 o 
 -10   0  12       34.96       12.75      7.07 o 
  -8   0  12     2336.37     2276.74     48.95 o 
  -6   0  12     4424.01     4852.99     80.76 o 
  -4   0  12     6900.31     6808.35    147.17 o 
  -2   0  12    13238.30    12166.89    254.95 o 
   0   0  12      418.10      415.69     20.40 o 
   2   0  12    12818.35    12441.70    263.85 o 
   4   0  12     2619.52     2858.03     75.87 o 
   6   0  12    17747.58    19508.32    234.03 o 
   8   0  12    11678.06    12652.08    266.62 o 
  10   0  12      115.40      150.25     22.04 o 
  12   0  12      657.83      695.30     22.22 o 
  14   0  12    11780.08    11792.57    148.45 o 
  16   0  12      453.46      464.72     26.40 o 
  18   0  12      217.13      259.29     42.00 o 
  20   0  12      199.33      186.46     39.18 o 
 -23   1  12       14.12       27.12     14.03 o 
 -21   1  12       72.49      101.05     16.14 o 
 -19   1  12       48.83      113.62     21.69 o 
 -17   1  12      751.63      717.02     43.74 o 
 -15   1  12      879.79      773.58     31.50 o 
 -13   1  12      828.16      814.51     19.83 o 
 -11   1  12        6.49        0.72      5.81 o 
  -9   1  12        0.04       -5.89      3.93 o 
  -7   1  12     8372.45     8534.47    126.28 o 
  -5   1  12      209.87      232.55      8.60 o 
  -3   1  12      566.24      700.70     16.28 o 
  -1   1  12     1705.55     1657.22     37.04 o 
   1   1  12     1972.53     2158.06     36.68 o 
   3   1  12     4103.34     4163.81     73.47 o 
   5   1  12    11245.55    12251.82    157.60 o 
   7   1  12      481.18      532.51     12.86 o 
   9   1  12      859.81      924.26     21.16 o 
  11   1  12      451.06      392.68     19.97 o 
  13   1  12     2327.34     2338.68     36.31 o 
  15   1  12      887.21      884.39     25.34 o 
  17   1  12     1277.73     1240.26     46.13 o 
  19   1  12        2.04       -7.92     18.03 o 
  21   1  12       12.21       32.15     22.36 o 
 -22   2  12       37.02       22.99     19.66 o 
 -20   2  12        7.55       16.25     17.45 o 
 -18   2  12      330.68      246.50     26.87 o 
 -16   2  12     1081.93      953.39     71.47 o 
 -14   2  12     1028.28      938.03     36.23 o 
 -12   2  12        2.03        7.09     10.09 o 
 -10   2  12      392.43      444.76     15.38 o 
  -8   2  12     1594.94     1625.99     29.11 o 
  -6   2  12     6384.81     6018.66    174.34 o 
  -4   2  12     2146.98     2121.32     52.70 o 
  -2   2  12      391.31      394.99     14.81 o 
   0   2  12     1057.16     1061.09     18.61 o 
   2   2  12     1135.85     1284.46     37.14 o 
   4   2  12        5.91        6.40      6.47 o 
   6   2  12      281.30      301.48     16.14 o 
   8   2  12       97.55      168.14     15.29 o 
  10   2  12      260.09      328.14     19.32 o 
  12   2  12     3349.32     3108.78     75.66 o 
  14   2  12       20.17       20.80     13.66 o 
  16   2  12       62.20       89.27     18.13 o 
  18   2  12       60.86       60.99     21.96 o 
  20   2  12      250.84      247.04     39.34 o 
 -19   3  12       29.02       16.51     20.22 o 
 -17   3  12        6.53        6.36     18.28 o 
 -15   3  12        0.11       -9.12     13.71 o 
 -13   3  12      148.66      136.16     18.43 o 
 -11   3  12       34.81      170.01     28.58 o 
  -9   3  12      118.10      178.07     29.72 o 
  -7   3  12      820.56      907.61     24.48 o 
  -5   3  12     1598.69     1496.67     66.59 o 
  -3   3  12        7.52        3.92      8.21 o 
  -1   3  12      106.84      102.37     16.50 o 
   1   3  12     2177.39     2132.70     80.21 o 
   3   3  12      110.74      155.99     20.11 o 
   5   3  12        6.63       28.26     13.07 o 
   7   3  12      393.62      429.94     22.17 o 
   9   3  12      203.16      271.22     20.69 o 
  11   3  12        2.17        3.66     14.84 o 
  13   3  12        1.21      -24.54     20.34 o 
  15   3  12        4.97      -19.49     22.56 o 
  17   3  12       39.17       33.60     28.98 o 
 -14   4  12       73.38       52.54     20.53 o 
 -12   4  12       59.45       95.73     20.37 o 
 -10   4  12        8.85       25.69     16.87 o 
  -8   4  12        2.01      -17.90     20.40 o 
  -6   4  12       51.56       37.51     16.41 o 
  -4   4  12      163.44      195.21     42.98 o 
  -2   4  12      143.91      131.61     25.54 o 
   0   4  12       36.79       30.36     20.06 o 
   2   4  12       16.72       34.18     19.60 o 
   4   4  12      440.84      359.47     28.34 o 
   6   4  12      197.28      224.06     25.04 o 
   8   4  12        0.18        7.78     17.29 o 
  10   4  12      100.16       59.70     28.35 o 
  12   4  12        0.09        3.47     24.32 o 
 -23   1  13      248.57      266.83     22.54 o 
 -21   1  13      364.24      316.96     19.50 o 
 -19   1  13        1.61       12.25     14.75 o 
 -17   1  13       56.46       68.95     16.88 o 
 -15   1  13      394.12      396.52     18.80 o 
 -13   1  13      198.72      202.12     11.19 o 
 -11   1  13      228.10      297.74     12.75 o 
  -9   1  13       41.93       14.09      4.75 o 
  -7   1  13     1486.94     1592.71     47.57 o 
  -5   1  13      261.09      344.27     13.83 o 
  -3   1  13     4228.60     4526.56     64.69 o 
  -1   1  13     3601.09     3823.61     67.84 o 
   1   1  13     2047.26     2055.33     36.05 o 
   3   1  13       33.22      118.38     42.98 o 
   5   1  13     2566.93     3052.90     74.10 o 
   7   1  13     1783.07     2011.80     38.51 o 
   9   1  13      343.13      351.80     15.85 o 
  11   1  13        1.57       11.30      8.34 o 
  13   1  13     1158.68     1138.94     24.52 o 
  15   1  13       16.27        5.03      9.54 o 
  17   1  13        4.73       21.45     16.82 o 
  19   1  13      162.19      203.20     51.66 o 
  21   1  13        6.73       47.13     23.32 o 
 -22   2  13       51.10       21.22     20.17 o 
 -20   2  13       42.28       50.77     18.30 o 
 -18   2  13      224.19      206.33     26.21 o 
 -16   2  13       11.25       28.61     14.57 o 
 -14   2  13       11.11       32.42     13.01 o 
 -12   2  13     1411.82     1344.60     33.90 o 
 -10   2  13        1.87       37.68     10.13 o 
  -8   2  13      618.94      657.47     34.84 o 
  -6   2  13      429.41      522.23     15.79 o 
  -4   2  13      201.01      154.67     11.31 o 
  -2   2  13       46.15      146.65     22.97 o 
   0   2  13        1.34        5.82      4.85 o 
   2   2  13        5.47        1.63      6.41 o 
   4   2  13      111.20      127.44     10.89 o 
   6   2  13       19.05       39.14     10.62 o 
   8   2  13        9.09        2.59     10.13 o 
  10   2  13     2622.46     2399.42     70.93 o 
  12   2  13      123.15      181.69     19.03 o 
  14   2  13        1.10       16.11     13.50 o 
  16   2  13        4.32       -6.99     14.39 o 
  18   2  13      271.74      226.58     64.09 o 
 -19   3  13        0.79        7.48     19.56 o 
 -17   3  13       32.19       50.97     19.39 o 
 -15   3  13       13.08       -0.31     14.30 o 
 -13   3  13      235.13      273.28     20.18 o 
 -11   3  13     1510.20     1401.17     38.42 o 
  -9   3  13      834.66      691.12     26.08 o 
  -7   3  13      640.97      613.15     30.61 o 
  -5   3  13      481.81      443.75     17.15 o 
  -3   3  13      712.80      696.22     38.16 o 
  -1   3  13        5.15      -11.85      8.95 o 
   1   3  13      151.05      193.16     14.50 o 
   3   3  13      158.35      177.54     18.46 o 
   5   3  13        3.77       -1.70     11.94 o 
   7   3  13       67.19      155.26     26.77 o 
   9   3  13      164.09      193.92     19.46 o 
  11   3  13      205.97      206.32     22.45 o 
  13   3  13        9.78       42.13     22.39 o 
  15   3  13        0.81      -28.64     21.05 o 
 -14   4  13        0.06      -17.21     18.36 o 
 -12   4  13       54.19       41.95     18.22 o 
 -10   4  13      230.25      218.93     34.76 o 
  -8   4  13        8.25       16.46     28.00 o 
  -6   4  13      152.63      127.62     19.91 o 
  -4   4  13       38.44       11.38     18.69 o 
  -2   4  13       70.06       74.48     21.95 o 
   0   4  13        1.85       -4.64     24.15 o 
   2   4  13       57.15       33.74     21.23 o 
   4   4  13      187.33      234.82     32.78 o 
   6   4  13       15.89       25.30     18.07 o 
   8   4  13      229.90      254.10     26.62 o 
  10   4  13       39.98       12.15     24.92 o 
 -24   0  14      498.84      528.56     41.46 o 
 -22   0  14      133.11       93.16     20.41 o 
 -20   0  14       13.68       26.75     15.03 o 
 -18   0  14       64.63       95.76     22.63 o 
 -16   0  14        0.40        1.49     10.14 o 
 -14   0  14       25.36       23.01     16.28 o 
 -12   0  14      776.48      634.78     19.10 o 
 -10   0  14      495.61      624.51     19.00 o 
  -8   0  14       62.14       87.08     10.91 o 
  -6   0  14      138.80      122.23     16.71 o 
  -4   0  14     9114.68     9668.65    206.11 o 
  -2   0  14     1779.45     1965.23     53.07 o 
   0   0  14       19.09       27.78     12.16 o 
   2   0  14     7000.95     7093.25    159.76 o 
   4   0  14    10942.18    11109.99    243.12 o 
   6   0  14      472.85      373.08     22.14 o 
   8   0  14      275.58      254.46     13.01 o 
  10   0  14      589.76      510.44     18.51 o 
  12   0  14       24.79        9.19     18.07 o 
  14   0  14      256.27      246.98     18.15 o 
  16   0  14      371.90      387.79     39.72 o 
  18   0  14     1066.54     1260.30     71.42 o 
  20   0  14       72.93       99.20     35.17 o 
 -23   1  14       31.36       39.22     14.28 o 
 -21   1  14       19.09       11.92     11.69 o 
 -19   1  14        0.07       -2.55     14.37 o 
 -17   1  14      377.52      434.46     26.16 o 
 -15   1  14      980.51      921.63     27.67 o 
 -13   1  14      106.60      110.31     10.40 o 
 -11   1  14     2663.33     2457.69     37.06 o 
  -9   1  14     3038.68     2924.10     54.29 o 
  -7   1  14     3000.60     2638.23     39.79 o 
  -5   1  14     7793.63     7918.67     84.55 o 
  -3   1  14       28.89       31.68      7.19 o 
  -1   1  14     1997.56     1950.60     41.19 o 
   1   1  14     1187.21     1288.14     26.88 o 
   3   1  14     6154.07     7471.70    101.84 o 
   5   1  14      216.16      256.71     30.83 o 
   7   1  14      131.30      101.37     21.36 o 
   9   1  14     1406.33     1430.78     27.40 o 
  11   1  14     1564.70     1493.54     29.85 o 
  13   1  14        2.78       40.05     11.24 o 
  15   1  14        5.32       11.26     10.08 o 
  17   1  14     1909.63     1927.66     58.43 o 
  19   1  14        6.42        5.17     20.35 o 
  21   1  14       86.69      100.18     25.21 o 
 -22   2  14        1.28        6.73     19.33 o 
 -20   2  14        2.40        8.29     16.95 o 
 -18   2  14        6.82        1.65     20.73 o 
 -16   2  14       54.70       63.17     17.36 o 
 -14   2  14        0.99       26.52     12.36 o 
 -12   2  14     1106.22     1310.93     43.04 o 
 -10   2  14     3498.45     3364.27    131.92 o 
  -8   2  14       76.18      113.06     18.98 o 
  -6   2  14       26.30       10.24      8.34 o 
  -4   2  14     2647.05     2534.27    110.68 o 
  -2   2  14     6293.19     6710.23    163.38 o 
   0   2  14      783.58      941.44     20.61 o 
   2   2  14       87.74       81.56     12.92 o 
   4   2  14      304.02      303.33     16.34 o 
   6   2  14      231.96      254.24     15.81 o 
   8   2  14       26.61       27.22     12.04 o 
  10   2  14      363.11      401.72     27.88 o 
  12   2  14      197.14      241.10     19.57 o 
  14   2  14      109.78       93.44     17.26 o 
  16   2  14        0.21       -8.23     24.83 o 
  18   2  14       22.11       34.84     20.23 o 
 -19   3  14       25.50       76.30     32.78 o 
 -17   3  14       46.22       42.82     20.04 o 
 -15   3  14        1.36        6.32     14.95 o 
 -13   3  14      204.43      240.12     22.28 o 
 -11   3  14      274.29      361.08     35.04 o 
  -9   3  14       71.34       73.85     15.34 o 
  -7   3  14       42.91      118.73     13.91 o 
  -5   3  14       65.42       65.98     10.78 o 
  -3   3  14      383.85      338.80     22.40 o 
  -1   3  14       76.12       84.16     11.92 o 
   1   3  14      651.11      646.13     21.59 o 
   3   3  14      211.92      256.84     18.91 o 
   5   3  14       41.32       32.70     13.03 o 
   7   3  14     1069.83     1098.81     40.70 o 
   9   3  14      112.23      168.74     29.54 o 
  11   3  14      412.57      466.72     34.20 o 
  13   3  14      345.56      335.89     34.18 o 
  15   3  14        9.32       39.32     24.51 o 
 -14   4  14        6.21       13.08     20.09 o 
 -12   4  14       59.80       37.09     18.76 o 
 -10   4  14        2.12      -21.34     35.60 o 
  -8   4  14        0.05        7.50     21.47 o 
  -6   4  14       46.79      112.39     18.98 o 
  -4   4  14        2.62       17.42     19.27 o 
  -2   4  14       80.07       71.71     21.98 o 
   0   4  14       39.59       30.15     19.90 o 
   2   4  14        7.17       11.81     19.61 o 
   4   4  14      237.87      233.29     29.79 o 
   6   4  14        3.61       14.52     17.35 o 
   8   4  14       51.30       42.42     24.56 o 
  10   4  14       29.33       57.09     28.62 o 
 -23   1  15       27.96       34.48     13.88 o 
 -21   1  15      227.48      237.79     20.85 o 
 -19   1  15      293.00      304.19     25.93 o 
 -17   1  15       12.66       12.23     12.93 o 
 -15   1  15      432.44      494.51     20.95 o 
 -13   1  15      156.88      162.05     11.18 o 
 -11   1  15        0.79        7.47      6.50 o 
  -9   1  15      380.27      446.80     11.42 o 
  -7   1  15      467.10      539.45     13.55 o 
  -5   1  15      325.90      390.57     14.38 o 
  -3   1  15      386.37      393.65     14.16 o 
  -1   1  15      977.40     1161.10     29.93 o 
   1   1  15     3406.94     3759.68     82.18 o 
   3   1  15     7742.94     8930.40    119.49 o 
   5   1  15     6360.28     6388.66     99.70 o 
   7   1  15      431.83      460.34     17.79 o 
   9   1  15      895.30      845.17     40.72 o 
  11   1  15      224.19      177.61     21.45 o 
  13   1  15     1057.80     1048.29     32.65 o 
  15   1  15        1.96      -13.20     10.25 o 
  17   1  15       36.88       76.44     19.27 o 
  19   1  15        1.85       -1.43     18.69 o 
 -22   2  15      151.08      188.41     29.32 o 
 -20   2  15       21.59       33.70     18.37 o 
 -18   2  15      108.73       95.30     20.43 o 
 -16   2  15      133.60      149.95     21.92 o 
 -14   2  15     1129.22     1101.70     33.49 o 
 -12   2  15      821.11      965.75     59.86 o 
 -10   2  15      472.92      545.04     47.56 o 
  -8   2  15     2127.37     2049.70     78.31 o 
  -6   2  15        0.28        7.28      6.86 o 
  -4   2  15     2132.60     2063.83     79.63 o 
  -2   2  15      253.70      444.13     21.20 o 
   0   2  15      460.33      610.55     13.22 o 
   2   2  15      486.89      445.22     15.51 o 
   4   2  15      138.26      131.01     17.17 o 
   6   2  15       61.22       52.25     12.78 o 
   8   2  15       34.19       51.44     12.83 o 
  10   2  15      938.16      929.18     29.48 o 
  12   2  15      160.01      157.80     25.27 o 
  14   2  15       59.58       46.77     19.90 o 
  16   2  15        0.17       17.08     15.66 o 
  18   2  15        0.04       -8.90     18.24 o 
 -19   3  15      100.92      150.52     27.14 o 
 -17   3  15        3.00       13.83     18.27 o 
 -15   3  15       31.87       41.78     15.96 o 
 -13   3  15       30.95       30.93     14.34 o 
 -11   3  15        8.01       33.68     14.33 o 
  -9   3  15        6.17       16.62     12.53 o 
  -7   3  15     1409.71     1365.74     61.08 o 
  -5   3  15      103.83      148.76     13.72 o 
  -3   3  15      293.25      313.26     27.76 o 
  -1   3  15       70.39       67.81     11.72 o 
   1   3  15        4.18       12.95     10.19 o 
   3   3  15       48.96       49.25     14.51 o 
   5   3  15       14.71       12.06     12.94 o 
   7   3  15      169.20      240.06     20.91 o 
   9   3  15        5.95       -1.86     14.87 o 
  11   3  15      475.21      445.43     29.09 o 
  13   3  15       80.81       69.57     24.88 o 
  15   3  15      170.93      179.57     32.91 o 
 -14   4  15       20.81       46.16     26.33 o 
 -12   4  15        3.95      -12.74     17.48 o 
 -10   4  15       12.98      -11.28     22.14 o 
  -8   4  15       92.40       55.76     23.68 o 
  -6   4  15      419.82      357.32     23.09 o 
  -4   4  15      143.11      199.76     29.19 o 
  -2   4  15       26.09        1.21     24.15 o 
   0   4  15        3.36       15.84     19.49 o 
   2   4  15        0.03        2.68     19.57 o 
   4   4  15      104.71      136.91     39.99 o 
   6   4  15       64.18      122.42     21.31 o 
   8   4  15       63.65       96.99     21.12 o 
  10   4  15        4.00      -11.50     18.61 o 
 -24   0  16      151.45       93.01     28.54 o 
 -22   0  16      145.42      223.52     32.07 o 
 -20   0  16       26.97        8.32     13.92 o 
 -18   0  16     1790.57     1793.29     60.13 o 
 -16   0  16     3252.20     3140.00    110.38 o 
 -14   0  16      134.32      159.33     27.89 o 
 -12   0  16     1055.00      996.24     39.45 o 
 -10   0  16       95.36       94.88     10.78 o 
  -8   0  16      133.67      131.41     11.48 o 
  -6   0  16      119.68      103.34     10.51 o 
  -4   0  16     3180.26     3226.18     79.34 o 
  -2   0  16       86.51       84.77     14.76 o 
   0   0  16     1400.84     1317.71     43.74 o 
   2   0  16     1209.28     1207.12     43.52 o 
   4   0  16    51042.08    54343.68   1104.66 o 
   6   0  16       38.74       47.78     11.27 o 
   8   0  16      138.95      202.53     32.72 o 
  10   0  16        0.01        1.58      8.30 o 
  12   0  16     1525.27     1525.43     34.88 o 
  14   0  16     5260.78     5178.45    173.76 o 
  16   0  16      671.78      681.81     51.99 o 
  18   0  16       19.88       18.88     26.59 o 
  20   0  16        0.98        7.05     29.20 o 
 -23   1  16       21.10       15.45     13.27 o 
 -21   1  16       86.70       83.48     15.79 o 
 -19   1  16      307.09      282.93     24.41 o 
 -17   1  16      999.46      885.49     36.19 o 
 -15   1  16      110.78      104.47     14.12 o 
 -13   1  16      607.78      615.67     17.62 o 
 -11   1  16       37.36       37.47      7.47 o 
  -9   1  16      320.14      269.51      9.43 o 
  -7   1  16      498.70      626.78     17.69 o 
  -5   1  16     6699.15     6811.41     93.18 o 
  -3   1  16      118.50      141.30     11.56 o 
  -1   1  16        5.83        9.72      8.58 o 
   1   1  16    10132.97    10554.45    317.90 o 
   3   1  16     1444.94     1624.28     33.26 o 
   5   1  16     2930.95     2592.64     46.18 o 
   7   1  16        2.92        4.67     10.64 o 
   9   1  16      489.20      473.90     33.62 o 
  11   1  16       20.67       33.10     12.36 o 
  13   1  16     4066.93     3998.14     81.92 o 
  15   1  16      130.33      184.96     19.57 o 
  17   1  16      660.19      629.03     33.73 o 
  19   1  16       97.90      138.74     24.98 o 
 -22   2  16       50.18       29.16     21.32 o 
 -20   2  16      192.33      148.09     25.09 o 
 -18   2  16        2.80       -1.69     16.07 o 
 -16   2  16      512.27      621.84     46.07 o 
 -14   2  16      623.32      618.87     24.71 o 
 -12   2  16     1932.33     1903.60     54.06 o 
 -10   2  16      144.80      154.68     15.03 o 
  -8   2  16       75.34       73.01     11.15 o 
  -6   2  16      605.52      741.73     35.29 o 
  -4   2  16      141.86      159.06     11.10 o 
  -2   2  16       19.70       26.09      7.15 o 
   0   2  16        1.63       12.86      7.19 o 
   2   2  16     3406.94     3544.38     56.46 o 
   4   2  16        0.99        9.09      9.41 o 
   6   2  16       32.56       29.06     13.14 o 
   8   2  16       17.60       14.87     12.22 o 
  10   2  16      189.10      239.57     18.73 o 
  12   2  16      177.17      220.95     19.15 o 
  14   2  16        0.01       17.79     18.41 o 
  16   2  16      290.79      317.55     30.12 o 
  18   2  16       16.85       24.56     28.87 o 
 -19   3  16       42.97       34.86     22.59 o 
 -17   3  16       95.00      119.97     24.50 o 
 -15   3  16       28.55       31.84     16.28 o 
 -13   3  16      239.76      236.53     21.99 o 
 -11   3  16       72.53       34.85     14.29 o 
  -9   3  16      813.27      790.47     27.97 o 
  -7   3  16     1616.36     1429.62     77.92 o 
  -5   3  16      208.04      184.07     18.99 o 
  -3   3  16       54.07       52.53     13.53 o 
  -1   3  16       12.66        8.89     10.20 o 
   1   3  16      510.71      495.21     19.42 o 
   3   3  16       11.44       29.17     13.37 o 
   5   3  16      284.71      278.48     23.17 o 
   7   3  16       94.90      166.76     23.09 o 
   9   3  16       80.44       95.90     18.32 o 
  11   3  16       54.26       75.79     18.59 o 
  13   3  16       32.92       49.55     30.72 o 
  15   3  16       46.88       44.89     67.18 o 
 -14   4  16       41.39       54.78     21.07 o 
 -12   4  16       37.30       35.31     24.15 o 
 -10   4  16       33.66       20.83     34.89 o 
  -8   4  16      143.49      138.75     28.15 o 
  -6   4  16      664.64      573.91     28.10 o 
  -4   4  16       42.19       53.05     22.31 o 
  -2   4  16       56.41       30.04     20.40 o 
   0   4  16        1.28      -27.52     18.57 o 
   2   4  16      168.50      170.51     27.40 o 
   4   4  16        3.27       -2.81     20.78 o 
   6   4  16      909.43      823.53     34.37 o 
   8   4  16      298.38      332.20     44.07 o 
  10   4  16       40.97       25.35     21.00 o 
 -23   1  17       30.57       43.07     15.17 o 
 -21   1  17      159.97      185.01     26.18 o 
 -19   1  17      267.46      290.33     25.20 o 
 -17   1  17      477.52      495.94     63.22 o 
 -15   1  17      504.21      518.94     22.07 o 
 -13   1  17     1910.96     1954.72     48.81 o 
 -11   1  17        8.01       -0.59      6.41 o 
  -9   1  17      778.39      798.08     23.33 o 
  -7   1  17      171.38      199.18     11.22 o 
  -5   1  17     2198.16     2647.51     44.66 o 
  -3   1  17     1110.10     1260.09     43.39 o 
  -1   1  17      490.16      422.39     18.72 o 
   1   1  17      369.40      485.14     25.67 o 
   3   1  17      530.87      537.82     20.07 o 
   5   1  17        5.84       37.17      9.34 o 
   7   1  17      162.59      192.40     14.76 o 
   9   1  17      389.14      354.61     27.88 o 
  11   1  17      953.16      829.76     27.29 o 
  13   1  17     1139.46     1189.62     29.01 o 
  15   1  17     1551.07     1431.83     52.48 o 
  17   1  17      185.93      232.60     54.65 o 
  19   1  17      131.65      152.17     36.63 o 
 -22   2  17      335.21      357.08     32.31 o 
 -20   2  17        0.04        6.20     26.21 o 
 -18   2  17       14.61       31.61     23.39 o 
 -16   2  17       91.17      120.73     22.79 o 
 -14   2  17      121.18      129.71     17.05 o 
 -12   2  17      698.29      803.99     48.10 o 
 -10   2  17       19.49       28.51     13.17 o 
  -8   2  17        0.02       -4.52      6.86 o 
  -6   2  17        5.46        7.88      6.81 o 
  -4   2  17      139.71      114.49     11.60 o 
  -2   2  17        4.40        1.13      5.98 o 
   0   2  17      146.14      140.05     13.41 o 
   2   2  17      439.24      576.22     20.32 o 
   4   2  17      413.49      430.67     23.58 o 
   6   2  17      116.20      116.74     15.03 o 
   8   2  17        1.53       -0.75     11.57 o 
  10   2  17      300.19      412.01     21.30 o 
  12   2  17      146.80      229.20     19.88 o 
  14   2  17      635.66      665.71     38.42 o 
  16   2  17        4.90       21.18     22.15 o 
  18   2  17       62.55       61.54     34.95 o 
 -19   3  17        0.02      -12.65     19.58 o 
 -17   3  17       13.54       24.25     19.80 o 
 -15   3  17      121.89      146.44     20.45 o 
 -13   3  17      131.88       91.87     17.71 o 
 -11   3  17      781.68      726.78     28.25 o 
  -9   3  17       77.47      131.16     30.09 o 
  -7   3  17      131.00      199.99     19.22 o 
  -5   3  17      156.97      151.02     17.78 o 
  -3   3  17       97.62      128.87     16.65 o 
  -1   3  17       26.37       33.04     11.01 o 
   1   3  17       14.90       24.49     10.80 o 
   3   3  17      536.71      536.40     24.72 o 
   5   3  17       12.05       16.40     14.35 o 
   7   3  17      656.79      776.74     32.22 o 
   9   3  17       33.63       29.40     16.65 o 
  11   3  17       44.73       79.98     19.15 o 
  13   3  17      303.32      312.02     36.00 o 
  15   3  17        0.39       -8.03     23.74 o 
 -12   4  17        0.05        0.33     28.00 o 
 -10   4  17        1.53       13.10     21.42 o 
  -8   4  17       11.54       35.33     23.13 o 
  -6   4  17        3.24       40.40     17.91 o 
  -4   4  17        5.45       17.92     20.91 o 
  -2   4  17       59.23       58.06     22.75 o 
   0   4  17        0.07      -28.70     19.13 o 
   2   4  17       12.10        8.84     20.13 o 
   4   4  17      183.41      240.52     32.00 o 
   6   4  17      214.85      330.09     26.93 o 
   8   4  17       23.98       36.91     18.99 o 
  10   4  17        3.48       26.23     20.85 o 
 -24   0  18       40.56       21.60     22.58 o 
 -22   0  18       56.13       68.96     19.15 o 
 -20   0  18       11.93      -10.37     14.80 o 
 -18   0  18     1085.77     1093.80     38.79 o 
 -16   0  18     3189.29     3016.05    107.99 o 
 -14   0  18      689.65      683.66     44.82 o 
 -12   0  18     2766.00     2722.10    116.24 o 
 -10   0  18      217.69      222.74     13.89 o 
  -8   0  18     1573.40     1687.68     39.18 o 
  -6   0  18    18091.87    19916.28    299.03 o 
  -4   0  18       30.01      102.89     17.04 o 
  -2   0  18     3959.23     3841.46     95.51 o 
   0   0  18       31.04       27.68     14.44 o 
   2   0  18      343.13      429.58     27.68 o 
   4   0  18      300.99      330.70     28.87 o 
   6   0  18       26.65       -0.22     19.54 o 
   8   0  18      531.10      514.02     25.86 o 
  10   0  18      309.67      315.49     22.93 o 
  12   0  18      168.89      167.79     46.13 o 
  14   0  18     3294.56     3152.80     74.85 o 
  16   0  18     1965.38     2056.94     90.63 o 
  18   0  18        3.97        2.71     25.18 o 
  20   0  18       44.96      100.29     34.19 o 
 -23   1  18        2.34       -1.90     13.16 o 
 -21   1  18       27.14       32.54     17.23 o 
 -19   1  18      605.64      561.41     31.27 o 
 -17   1  18      116.60      124.83     20.23 o 
 -15   1  18     3475.91     3355.38     97.71 o 
 -13   1  18      107.30      177.52     12.06 o 
 -11   1  18      496.00      534.23     15.96 o 
  -9   1  18      276.94      319.27     12.40 o 
  -7   1  18       99.00       61.41     10.52 o 
  -5   1  18        2.93       61.76     16.71 o 
  -3   1  18     6210.44     6946.43     96.08 o 
  -1   1  18        9.02       32.62     11.18 o 
   1   1  18     1428.02     1385.99     36.53 o 
   3   1  18       27.24       75.23     15.68 o 
   5   1  18     2111.02     1949.63     39.21 o 
   7   1  18      169.97      214.55     16.11 o 
   9   1  18       44.79       40.06     12.23 o 
  11   1  18      347.09      331.72     19.09 o 
  13   1  18      790.98      818.54     42.64 o 
  15   1  18      209.98      256.59     25.61 o 
  17   1  18      236.94      259.14     27.93 o 
  19   1  18        2.53      -13.57     31.26 o 
 -22   2  18       13.15       65.88     23.36 o 
 -20   2  18       55.41       28.39     18.76 o 
 -18   2  18      163.98      201.37     43.31 o 
 -16   2  18       54.29       19.09     19.97 o 
 -14   2  18        0.59       17.32     12.19 o 
 -12   2  18     2369.42     2292.59    112.91 o 
 -10   2  18       12.39       15.11     14.40 o 
  -8   2  18       70.23       91.85     10.03 o 
  -6   2  18      133.95      149.92     10.16 o 
  -4   2  18      920.98      901.73     40.51 o 
  -2   2  18        9.09        3.88      6.41 o 
   0   2  18       67.23       85.61     10.25 o 
   2   2  18      866.32      861.91     29.98 o 
   4   2  18       57.23       51.08     12.59 o 
   6   2  18       24.34       25.65     11.85 o 
   8   2  18       89.91      112.87     20.01 o 
  10   2  18     1924.29     1813.51     80.12 o 
  12   2  18     1920.26     1785.42     44.44 o 
  14   2  18       42.91       65.32     22.76 o 
  16   2  18      277.34      335.87     31.15 o 
  18   2  18      518.93      585.43     62.30 o 
 -19   3  18       17.36       35.56     30.23 o 
 -17   3  18       42.96       58.13     22.54 o 
 -15   3  18        0.53        3.16     15.29 o 
 -13   3  18      303.70      306.08     22.84 o 
 -11   3  18       25.41       66.63     16.21 o 
  -9   3  18      235.95      283.65     19.75 o 
  -7   3  18      325.97      333.47     20.11 o 
  -5   3  18       84.23       72.69     15.40 o 
  -3   3  18      434.81      416.01     21.43 o 
  -1   3  18        0.50       -1.32      9.55 o 
   1   3  18      309.78      276.89     15.88 o 
   3   3  18       29.31       57.12     20.32 o 
   5   3  18       53.29       69.79     22.64 o 
   7   3  18     1349.55     1280.87     52.05 o 
   9   3  18       43.11       53.56     18.97 o 
  11   3  18      414.76      360.86     24.50 o 
  13   3  18        0.04       10.77     24.04 o 
  15   3  18       59.31       91.90     32.56 o 
 -12   4  18       88.28       60.27     26.11 o 
 -10   4  18       36.22       39.98     37.06 o 
  -8   4  18      405.65      375.27     36.74 o 
  -6   4  18       81.30      104.84     20.52 o 
  -4   4  18       33.83       34.19     21.49 o 
  -2   4  18        1.10      -12.51     19.76 o 
   0   4  18        1.77       -4.09     19.64 o 
   2   4  18       11.11       -8.63     19.42 o 
   4   4  18      293.86      352.90     44.88 o 
   6   4  18       20.57      122.67     22.11 o 
   8   4  18        0.80       -3.00     20.30 o 
 -23   1  19        8.98       26.86     14.69 o 
 -21   1  19       15.97        1.64     16.90 o 
 -19   1  19       21.46       37.59     16.97 o 
 -17   1  19       48.03       63.38     16.63 o 
 -15   1  19     1481.36     1481.55     40.89 o 
 -13   1  19      278.53      315.52     13.84 o 
 -11   1  19      789.68      711.16     18.66 o 
  -9   1  19      586.05      618.89     16.43 o 
  -7   1  19     2427.64     2575.22     44.74 o 
  -5   1  19     5938.56     6126.36     87.30 o 
  -3   1  19      233.28      287.29     22.05 o 
  -1   1  19      415.55      467.37     34.57 o 
   1   1  19     4608.59     4519.03    161.61 o 
   3   1  19      292.72      352.19     16.13 o 
   5   1  19      217.98      287.33     19.45 o 
   7   1  19      116.08      287.90     32.94 o 
   9   1  19        0.41        1.13     10.47 o 
  11   1  19      414.37      422.07     21.28 o 
  13   1  19      234.10      269.49     20.67 o 
  15   1  19       42.37       73.05     19.56 o 
  17   1  19      299.07      352.97     31.24 o 
  19   1  19       76.00      103.32     39.72 o 
 -22   2  19       63.56      105.13     25.81 o 
 -20   2  19        0.37        6.21     17.93 o 
 -18   2  19        7.29        7.43     16.61 o 
 -16   2  19       15.52        7.97     14.96 o 
 -14   2  19      589.35      627.50     58.98 o 
 -12   2  19     1265.76     1415.63     79.22 o 
 -10   2  19      416.80      411.39     18.89 o 
  -8   2  19       19.83       44.27      8.68 o 
  -6   2  19      215.60      198.69     15.04 o 
  -4   2  19      106.75      154.72     11.62 o 
  -2   2  19      503.82      477.47     19.54 o 
   0   2  19      104.64      125.66     23.35 o 
   2   2  19      406.30      419.44     18.50 o 
   4   2  19       71.03       94.38     19.46 o 
   6   2  19      344.20      338.02     25.19 o 
   8   2  19      591.35      595.86     42.33 o 
  10   2  19     1245.31     1242.98     36.44 o 
  12   2  19      518.56      564.38     25.82 o 
  14   2  19        5.11        1.66     19.54 o 
  16   2  19      147.20      239.97     31.72 o 
 -17   3  19       32.39       15.03     18.71 o 
 -15   3  19       30.67       24.86     16.08 o 
 -13   3  19      101.58      193.44     25.28 o 
 -11   3  19       44.31       41.49     15.60 o 
  -9   3  19      949.35      903.78     39.75 o 
  -7   3  19       13.32       22.92     13.61 o 
  -5   3  19      231.21      237.12     20.95 o 
  -3   3  19        0.41       -1.33     11.72 o 
  -1   3  19      278.55      257.68     15.27 o 
   1   3  19       93.25      124.18     15.87 o 
   3   3  19      301.20      288.36     19.60 o 
   5   3  19      908.43      970.75     61.72 o 
   7   3  19      369.08      459.18     29.05 o 
   9   3  19      228.70      305.09     27.78 o 
  11   3  19      376.06      393.29     25.72 o 
  13   3  19      109.74      142.77     29.26 o 
 -12   4  19       16.48       20.25     24.73 o 
 -10   4  19      100.64       84.59     27.89 o 
  -8   4  19      118.84      110.17     31.96 o 
  -6   4  19       24.41       44.03     18.27 o 
  -4   4  19       70.35       90.41     26.86 o 
  -2   4  19        4.94       17.68     20.87 o 
   0   4  19       57.98       58.32     23.03 o 
   2   4  19        5.20        7.42     20.96 o 
   4   4  19       32.73       42.91     45.69 o 
   6   4  19      433.14      399.01     26.65 o 
   8   4  19       56.89       42.69     21.34 o 
 -24   0  20        0.19      -28.54     20.95 o 
 -22   0  20        2.24        5.07     16.33 o 
 -20   0  20      790.22      804.32     35.56 o 
 -18   0  20       24.94       30.26     15.56 o 
 -16   0  20        8.48        2.39     20.30 o 
 -14   0  20      974.69      991.89     56.55 o 
 -12   0  20       47.38       44.66     15.41 o 
 -10   0  20      571.32      631.47     23.01 o 
  -8   0  20     2127.78     2064.04     46.73 o 
  -6   0  20    17285.43    19691.78    411.34 o 
  -4   0  20      176.02      145.65     18.78 o 
  -2   0  20      363.90      309.21     23.12 o 
   0   0  20     1635.80     1693.13     56.11 o 
   2   0  20     1799.69     1661.77     57.63 o 
   4   0  20       36.14      110.27     26.48 o 
   6   0  20        2.80       -5.86     22.58 o 
   8   0  20       23.24       -1.74     25.07 o 
  10   0  20     1190.83     1109.03     40.15 o 
  12   0  20      271.85      253.09     26.44 o 
  14   0  20       34.79       85.32     24.80 o 
  16   0  20       88.22       42.22     26.70 o 
  18   0  20      131.81      241.92     42.98 o 
 -23   1  20       33.40       68.64     17.29 o 
 -21   1  20        0.02       -9.80     16.14 o 
 -19   1  20      157.57      194.90     25.64 o 
 -17   1  20      394.94      413.32     26.12 o 
 -15   1  20        4.06       21.26     11.02 o 
 -13   1  20       97.94      112.58     14.06 o 
 -11   1  20      296.26      314.41     18.58 o 
  -9   1  20     2630.95     2562.35     40.24 o 
  -7   1  20      174.39      169.19     12.20 o 
  -5   1  20      802.30      916.55     31.08 o 
  -3   1  20      143.67      144.07     13.21 o 
  -1   1  20      178.92      189.44     18.76 o 
   1   1  20       52.77      104.41     22.25 o 
   3   1  20      900.52      959.00     30.85 o 
   5   1  20       42.72       59.26     14.30 o 
   7   1  20     8231.52     8247.05    192.87 o 
   9   1  20        1.17        5.51     10.58 o 
  11   1  20      223.96      216.64     26.42 o 
  13   1  20      734.11      668.60     27.46 o 
  15   1  20       61.13       68.42     19.53 o 
  17   1  20       11.44       31.58     29.96 o 
  19   1  20        0.55      -16.82     31.91 o 
 -20   2  20       77.37       86.19     22.99 o 
 -18   2  20       95.77       93.57     20.76 o 
 -16   2  20      148.49       81.58     19.75 o 
 -14   2  20      822.56      973.21     54.03 o 
 -12   2  20      521.12      671.30     56.05 o 
 -10   2  20      250.27      267.03     21.22 o 
  -8   2  20      710.80      681.91     27.48 o 
  -6   2  20      142.53      162.56     11.78 o 
  -4   2  20      459.92      544.53     22.01 o 
  -2   2  20      705.23      717.63     34.20 o 
   0   2  20      526.59      456.97     19.47 o 
   2   2  20      408.26      386.50     27.81 o 
   4   2  20       20.27       14.54     16.14 o 
   6   2  20     1727.37     1682.85     62.39 o 
   8   2  20      453.39      421.14     20.84 o 
  10   2  20      285.21      311.93     20.11 o 
  12   2  20      215.31      259.52     24.91 o 
  14   2  20      187.52      183.84     29.48 o 
  16   2  20       25.55      -14.70     44.39 o 
 -17   3  20       28.68       18.65     31.42 o 
 -15   3  20       31.97       26.61     17.06 o 
 -13   3  20        3.44       -3.66     14.81 o 
 -11   3  20       68.03       54.32     16.39 o 
  -9   3  20      177.50      231.39     23.33 o 
  -7   3  20       73.48       42.53     14.52 o 
  -5   3  20       66.87       78.57     15.28 o 
  -3   3  20        0.54       -6.21     11.91 o 
  -1   3  20       80.12       82.35     25.31 o 
   1   3  20      309.89      335.49     27.32 o 
   3   3  20       71.04      107.88     33.66 o 
   5   3  20      189.74      278.04     28.95 o 
   7   3  20     1155.33     1101.63     48.73 o 
   9   3  20       44.11       78.74     20.56 o 
  11   3  20        5.63       66.52     25.94 o 
  13   3  20       24.44       46.44     28.13 o 
 -12   4  20       15.23       13.80     24.40 o 
 -10   4  20        0.24       -9.11     21.10 o 
  -8   4  20      112.32      129.56     43.25 o 
  -6   4  20       28.63       23.14     17.44 o 
  -4   4  20       76.82      108.31     24.21 o 
  -2   4  20       80.01       43.23     30.44 o 
   0   4  20       64.76       53.45     23.00 o 
   2   4  20        0.01        3.48     21.34 o 
   4   4  20      386.71      368.63     41.95 o 
   6   4  20       22.88       13.24     19.79 o 
   8   4  20       39.13       25.20     20.92 o 
 -23   1  21       41.03       48.43     15.28 o 
 -21   1  21       11.96       -6.80     17.32 o 
 -19   1  21       33.53       29.98     16.27 o 
 -17   1  21       31.90       31.76     16.85 o 
 -15   1  21        9.34       32.43     12.16 o 
 -13   1  21      318.36      366.58     18.25 o 
 -11   1  21       30.61       41.31      8.35 o 
  -9   1  21       98.85      112.53     10.40 o 
  -7   1  21      197.11      213.83     17.06 o 
  -5   1  21        6.48        9.69      8.53 o 
  -3   1  21      288.16      292.29     29.14 o 
  -1   1  21       11.00       19.94     14.81 o 
   1   1  21      440.34      455.18     32.07 o 
   3   1  21      208.07      292.53     19.38 o 
   5   1  21     2236.99     2216.94     44.57 o 
   7   1  21       15.96       43.63     20.19 o 
   9   1  21        1.71        5.76     10.94 o 
  11   1  21      200.43      244.03     18.88 o 
  13   1  21       44.38       62.65     15.66 o 
  15   1  21        0.09       12.01     35.54 o 
  17   1  21       43.23       71.36     63.82 o 
 -20   2  21       11.61       36.42     20.96 o 
 -18   2  21        4.41       25.60     18.35 o 
 -16   2  21       45.99       46.87     18.14 o 
 -14   2  21      288.22      326.05     22.67 o 
 -12   2  21     1318.83     1394.26     79.37 o 
 -10   2  21      731.75      714.75     34.16 o 
  -8   2  21      399.58      357.71     18.44 o 
  -6   2  21      263.47      258.56     12.49 o 
  -4   2  21       25.69       12.25      7.32 o 
  -2   2  21       52.48       59.77     16.31 o 
   0   2  21      200.92      248.56     22.90 o 
   2   2  21      723.51      734.97     21.93 o 
   4   2  21      324.11      330.31     29.74 o 
   6   2  21       32.45       74.47     15.11 o 
   8   2  21       22.77       64.06     24.38 o 
  10   2  21      509.83      505.60     30.92 o 
  12   2  21      222.08      234.04     22.80 o 
  14   2  21      123.38      150.94     27.41 o 
  16   2  21       38.19       48.75     23.79 o 
 -17   3  21       17.98       38.27     20.48 o 
 -15   3  21       64.60       65.65     18.83 o 
 -13   3  21       13.23       -8.20     14.64 o 
 -11   3  21        0.66       22.49     16.83 o 
  -9   3  21       10.16       -4.85     17.26 o 
  -7   3  21        1.15       -0.79     12.74 o 
  -5   3  21      311.45      315.31     20.16 o 
  -3   3  21        0.09       20.37     13.20 o 
  -1   3  21       14.58       26.11     13.39 o 
   1   3  21      893.80      807.39     40.14 o 
   3   3  21      301.62      337.97     21.94 o 
   5   3  21       84.59      184.61     21.68 o 
   7   3  21        0.04       17.22     17.62 o 
   9   3  21      758.82      706.75     31.94 o 
  11   3  21      233.61      275.04     20.56 o 
  13   3  21        0.56       18.80     24.70 o 
 -12   4  21       14.99       -1.98     22.76 o 
 -10   4  21        0.12      -19.03     22.43 o 
  -8   4  21       18.78        8.58     22.12 o 
  -6   4  21       64.19       71.04     19.30 o 
  -4   4  21        8.75       18.26     21.11 o 
  -2   4  21        0.32      -24.55     20.35 o 
   0   4  21      156.29      161.81     27.48 o 
   2   4  21       23.30       73.49     24.51 o 
   4   4  21        9.52       47.73     24.52 o 
   6   4  21        9.13        3.74     21.25 o 
 -22   0  22        0.17        8.41     16.10 o 
 -20   0  22      158.62      213.70     25.08 o 
 -18   0  22      176.69      155.64     32.78 o 
 -16   0  22     5286.95     4851.15    154.01 o 
 -14   0  22     1769.90     1972.50     84.77 o 
 -12   0  22      277.71      230.96     27.24 o 
 -10   0  22     3651.43     3809.34     74.95 o 
  -8   0  22     4589.36     4781.65     89.21 o 
  -6   0  22     2730.98     3145.32     84.44 o 
  -4   0  22       81.87       91.49     20.40 o 
  -2   0  22      811.18      802.94     37.44 o 
   0   0  22       29.64       52.42     21.38 o 
   2   0  22      112.40      142.07     26.37 o 
   4   0  22        1.87       -8.57     21.27 o 
   6   0  22      667.79      532.58     41.35 o 
   8   0  22      155.49      183.75     37.77 o 
  10   0  22      469.46      377.05     38.42 o 
  12   0  22     1425.20     1191.05     43.28 o 
  14   0  22        2.66       31.13     15.98 o 
  16   0  22      241.66      216.20     40.27 o 
  18   0  22        0.14       -6.08     27.78 o 
 -23   1  22        3.88       -8.01     14.43 o 
 -21   1  22        5.18      -14.06     21.71 o 
 -19   1  22      307.00      310.60     45.58 o 
 -17   1  22        0.50       -9.63     14.29 o 
 -15   1  22      993.55     1029.54     31.72 o 
 -13   1  22     2404.89     2407.10     48.38 o 
 -11   1  22      729.29      690.62     28.62 o 
  -9   1  22        0.32        2.63      7.65 o 
  -7   1  22       21.46       30.02     10.58 o 
  -5   1  22      142.24      128.96     19.06 o 
  -3   1  22      599.06      526.30     23.87 o 
  -1   1  22      445.89      467.05     23.47 o 
   1   1  22      241.85      216.83     24.53 o 
   3   1  22      701.30      782.03     58.45 o 
   5   1  22     2147.10     1950.16     43.72 o 
   7   1  22      164.91      198.23     17.48 o 
   9   1  22      148.34      175.69     18.78 o 
  11   1  22        3.45       10.13     12.32 o 
  13   1  22      188.86      139.39     27.05 o 
  15   1  22      115.04      144.47     29.58 o 
  17   1  22       26.68       72.63     40.32 o 
 -20   2  22        1.14      -26.37     17.73 o 
 -18   2  22       11.18       14.82     23.01 o 
 -16   2  22       77.44       39.86     18.06 o 
 -14   2  22      639.14      567.02     30.41 o 
 -12   2  22        3.87       18.99     12.29 o 
 -10   2  22        9.18       26.44     11.26 o 
  -8   2  22       79.49       87.70     10.73 o 
  -6   2  22       16.72       50.56      9.04 o 
  -4   2  22      199.54      186.26     14.37 o 
  -2   2  22      342.75      312.21     17.70 o 
   0   2  22      814.93      780.25     26.14 o 
   2   2  22     1969.22     1928.53     53.44 o 
   4   2  22     1287.53     1218.65     35.60 o 
   6   2  22       30.48       29.05     13.60 o 
   8   2  22     1727.31     1699.45     53.61 o 
  10   2  22      752.18      679.80     27.39 o 
  12   2  22      217.27      202.55     22.14 o 
  14   2  22      297.11      334.61     43.36 o 
  16   2  22       63.84       49.48     23.95 o 
 -17   3  22       69.93       69.01     23.50 o 
 -15   3  22        0.46       -2.63     15.96 o 
 -13   3  22       22.52       18.65     15.38 o 
 -11   3  22      108.67      128.40     18.69 o 
  -9   3  22       61.20       59.63     21.43 o 
  -7   3  22      230.61      231.49     25.86 o 
  -5   3  22        6.44       69.83     15.70 o 
  -3   3  22      683.33      635.30     26.61 o 
  -1   3  22        5.03       -3.18     12.41 o 
   1   3  22        5.03       31.26     12.08 o 
   3   3  22     1253.47     1176.59     73.71 o 
   5   3  22      850.73      916.42     42.35 o 
   7   3  22      468.45      417.13     27.85 o 
   9   3  22      198.79      287.08     25.52 o 
  11   3  22      252.79      256.28     20.23 o 
  13   3  22        2.25        5.07     24.91 o 
 -10   4  22        2.13        9.99     23.11 o 
  -8   4  22      225.98      219.56     29.79 o 
  -6   4  22      286.81      290.42     48.62 o 
  -4   4  22       78.58       89.03     24.79 o 
  -2   4  22        9.49       -4.94     22.24 o 
   0   4  22        5.44       -5.45     21.26 o 
   2   4  22       95.51      157.29     29.03 o 
   4   4  22      105.87       77.68     33.81 o 
   6   4  22       13.98       23.79     21.87 o 
 -21   1  23        1.34      -12.21     17.57 o 
 -19   1  23        5.78       22.88     16.70 o 
 -17   1  23       99.47      108.43     20.91 o 
 -15   1  23     3721.43     3650.87     65.98 o 
 -13   1  23       27.70       85.41     13.43 o 
 -11   1  23        2.93       18.68     10.07 o 
  -9   1  23      140.10      161.03     11.45 o 
  -7   1  23       42.51       26.21     10.35 o 
  -5   1  23      484.27      513.06     20.04 o 
  -3   1  23      313.61      387.71     22.24 o 
  -1   1  23      309.37      311.96     21.14 o 
   1   1  23       33.47       23.19     13.72 o 
   3   1  23     1701.68     1793.28     46.61 o 
   5   1  23      171.70      210.85     19.40 o 
   7   1  23       16.87       27.04     12.03 o 
   9   1  23        0.26       -4.77     11.36 o 
  11   1  23       46.37       50.62     13.96 o 
  13   1  23      252.44      244.12     20.59 o 
  15   1  23      177.41      215.64     23.87 o 
  17   1  23        5.26       32.57     47.54 o 
 -20   2  23        1.20       22.94     20.83 o 
 -18   2  23        0.51        7.17     19.91 o 
 -16   2  23      150.24      168.04     47.65 o 
 -14   2  23      165.85      181.23     38.42 o 
 -12   2  23        3.40       -8.95     11.10 o 
 -10   2  23     1362.45     1405.41     50.42 o 
  -8   2  23      105.48       96.23     11.45 o 
  -6   2  23       25.01       25.00      8.45 o 
  -4   2  23      118.46      139.69     24.35 o 
  -2   2  23      270.83      326.48     18.32 o 
   0   2  23     1951.33     1931.79     72.98 o 
   2   2  23      313.70      432.51     82.00 o 
   4   2  23      407.54      501.21     29.03 o 
   6   2  23      211.36      214.39     17.48 o 
   8   2  23      187.41      241.29     18.07 o 
  10   2  23       54.91       58.04     15.63 o 
  12   2  23       56.45       63.90     17.30 o 
  14   2  23      124.66      125.44     25.50 o 
  16   2  23       83.44      106.33     27.37 o 
 -17   3  23        0.01       17.25     21.62 o 
 -15   3  23       87.89      107.01     19.64 o 
 -13   3  23      220.64      226.38     32.24 o 
 -11   3  23       88.29       83.03     28.33 o 
  -9   3  23       48.80       46.92     20.03 o 
  -7   3  23       91.15      100.68     17.49 o 
  -5   3  23     2081.35     1876.21    144.81 o 
  -3   3  23        2.91       13.75     13.44 o 
  -1   3  23        0.35       -3.90     12.91 o 
   1   3  23       23.12       42.83     12.42 o 
   3   3  23      153.87      222.16     29.01 o 
   5   3  23      719.35      763.70     38.54 o 
   7   3  23       20.11       99.15     20.42 o 
   9   3  23        8.71       34.01     23.60 o 
  11   3  23        0.27       32.17     15.85 o 
 -10   4  23       14.87       -1.95     24.21 o 
  -8   4  23       39.06       46.87     39.02 o 
  -6   4  23        4.84       11.46     21.85 o 
  -4   4  23      112.56      107.58     26.72 o 
  -2   4  23        3.11      -16.03     21.27 o 
   0   4  23        0.04        6.27     22.25 o 
   2   4  23       99.83      139.05     28.72 o 
   4   4  23       96.29       94.71     27.52 o 
   6   4  23        0.17      -23.48     21.05 o 
 -22   0  24       19.67        6.46     19.05 o 
 -20   0  24        0.05      -12.06     19.75 o 
 -18   0  24        0.42      -16.71     21.60 o 
 -16   0  24      133.06      103.43     31.91 o 
 -14   0  24      298.83      400.27     37.66 o 
 -12   0  24        5.78        1.63     15.95 o 
 -10   0  24      382.27      400.15     21.75 o 
  -8   0  24      800.10      846.89     30.35 o 
  -6   0  24      965.41      839.40     38.64 o 
  -4   0  24     3156.17     3022.02     85.96 o 
  -2   0  24     1071.48      939.36     43.31 o 
   0   0  24       34.82       29.09     21.06 o 
   2   0  24     3085.14     2996.30     91.82 o 
   4   0  24       65.41      113.31     31.04 o 
   6   0  24     1065.13      990.27     53.62 o 
   8   0  24      557.99      492.96     42.87 o 
  10   0  24       43.16        6.62     25.29 o 
  12   0  24        6.07       19.32     25.40 o 
  14   0  24      142.30      138.60     29.52 o 
  16   0  24      186.52      275.03     30.61 o 
 -21   1  24       81.58      164.05     46.56 o 
 -19   1  24        6.20       21.59     23.44 o 
 -17   1  24        4.85       45.09     16.73 o 
 -15   1  24      894.66      965.05     31.06 o 
 -13   1  24     1681.39     1508.50     37.57 o 
 -11   1  24      971.12     1019.03     29.47 o 
  -9   1  24        0.94        8.49      9.57 o 
  -7   1  24        3.26       17.84      9.84 o 
  -5   1  24       23.43       38.72     11.42 o 
  -3   1  24       66.55       84.61     17.33 o 
  -1   1  24        0.00       -5.44     12.98 o 
   1   1  24      267.15      246.12     19.82 o 
   3   1  24     3140.68     3182.56    145.87 o 
   5   1  24       14.80       53.59     16.87 o 
   7   1  24     1437.77     1439.31     39.28 o 
   9   1  24      195.30      209.58     24.28 o 
  11   1  24      951.94      799.79     32.64 o 
  13   1  24      109.68      131.25     18.74 o 
  15   1  24       53.53       66.54     19.87 o 
  17   1  24        4.71       47.54     31.64 o 
 -20   2  24       11.87       -8.22     20.22 o 
 -18   2  24       14.61        1.43     18.94 o 
 -16   2  24       21.03       -1.34     17.52 o 
 -14   2  24      280.52      249.62     33.81 o 
 -12   2  24      190.57      212.16     30.72 o 
 -10   2  24       11.87       -1.22     10.98 o 
  -8   2  24       34.02       30.45      9.27 o 
  -6   2  24       59.60       70.68     13.45 o 
  -4   2  24      301.50      294.69     17.67 o 
  -2   2  24     1987.22     1974.69     69.77 o 
   0   2  24     2047.56     2046.33    109.91 o 
   2   2  24      124.66      180.35     66.21 o 
   4   2  24      189.62      222.70     20.09 o 
   6   2  24      128.40      172.74     16.38 o 
   8   2  24      280.39      274.10     18.89 o 
  10   2  24       46.84       63.82     16.16 o 
  12   2  24        6.62      -14.60     15.74 o 
  14   2  24      277.71      283.24     33.33 o 
 -17   3  24        3.95       14.38     22.06 o 
 -15   3  24       53.45       44.32     21.13 o 
 -13   3  24       74.88       95.01     22.60 o 
 -11   3  24        6.01      -19.79     17.34 o 
  -9   3  24      318.25      323.79     37.55 o 
  -7   3  24       65.24      102.43     17.41 o 
  -5   3  24       28.57       78.29     22.14 o 
  -3   3  24      137.19      192.01     30.67 o 
  -1   3  24       20.87       19.74     13.84 o 
   1   3  24       42.10       64.38     15.75 o 
   3   3  24      204.94      252.88     21.24 o 
   5   3  24        0.58       41.30     17.95 o 
   7   3  24      637.68      613.28     30.02 o 
   9   3  24      701.62      554.88     45.06 o 
  11   3  24       71.35       99.25     18.58 o 
 -10   4  24       56.33       39.78     24.10 o 
  -8   4  24      200.68      213.96     31.65 o 
  -6   4  24       33.85       44.92     26.64 o 
  -4   4  24       10.22       10.90     22.87 o 
  -2   4  24        5.81        6.34     22.48 o 
   0   4  24       74.00       70.62     26.28 o 
   2   4  24      107.06      173.05     36.63 o 
   4   4  24        0.02      -15.56     28.76 o 
 -21   1  25       91.50       95.75     22.62 o 
 -19   1  25       26.18       41.89     18.49 o 
 -17   1  25     1511.97     1499.59     58.01 o 
 -15   1  25      736.68      719.09     27.03 o 
 -13   1  25        0.03        2.19     12.56 o 
 -11   1  25      252.40      235.98     20.79 o 
  -9   1  25      485.83      477.67     19.13 o 
  -7   1  25     1418.22     1452.67     64.09 o 
  -5   1  25       74.66       87.41     13.58 o 
  -3   1  25      126.65      195.03     20.94 o 
  -1   1  25       26.88       47.32     16.03 o 
   1   1  25        1.40       -8.12     13.78 o 
   3   1  25      443.74      450.42     33.54 o 
   5   1  25     1081.58     1059.71     41.13 o 
   7   1  25        1.73       22.94     15.23 o 
   9   1  25      368.33      256.80     17.96 o 
  11   1  25      679.50      577.50     25.66 o 
  13   1  25       13.81       40.52     27.43 o 
  15   1  25       38.45       60.43     33.54 o 
 -20   2  25       42.47       16.99     31.91 o 
 -18   2  25       17.15        8.17     18.68 o 
 -16   2  25      102.54      155.84     25.25 o 
 -14   2  25      125.98      140.38     27.40 o 
 -12   2  25        2.06      -17.30     12.13 o 
 -10   2  25        6.10       -9.68     10.96 o 
  -8   2  25      105.95      105.48     12.09 o 
  -6   2  25      242.56      201.88     16.04 o 
  -4   2  25      428.14      387.94     27.82 o 
  -2   2  25      538.68      511.68     34.55 o 
   0   2  25      201.72      248.74     25.63 o 
   2   2  25     1028.55      977.90     45.96 o 
   4   2  25      222.43      292.98     19.70 o 
   6   2  25      709.19      725.95     26.99 o 
   8   2  25      249.84      233.14     18.45 o 
  10   2  25      204.10      221.23     22.33 o 
  12   2  25      145.85      133.50     20.68 o 
  14   2  25       30.83       95.01     25.01 o 
 -17   3  25        1.44       21.77     25.56 o 
 -15   3  25       52.33       40.65     21.79 o 
 -13   3  25        1.74       33.87     22.37 o 
 -11   3  25      164.72      109.07     29.52 o 
  -9   3  25       42.53       58.57     21.82 o 
  -7   3  25      301.06      236.96     19.32 o 
  -5   3  25        0.66       17.54     14.45 o 
  -3   3  25      431.92      344.27     21.38 o 
  -1   3  25       56.33       48.48     15.43 o 
   1   3  25      367.44      324.77     20.97 o 
   3   3  25      250.14      285.93     23.94 o 
   5   3  25        8.37       31.73     18.05 o 
   7   3  25      288.51      336.61     27.67 o 
   9   3  25      164.43      232.91     18.71 o 
  11   3  25        0.12       17.44     16.42 o 
  -8   4  25        2.03       31.98     24.52 o 
  -6   4  25        4.81       -1.93     21.76 o 
  -4   4  25       14.71       33.97     24.53 o 
  -2   4  25        3.14      -13.31     22.39 o 
   0   4  25       29.44        9.57     24.26 o 
   2   4  25        6.30       24.24     25.13 o 
 -22   0  26        1.42       -3.23     17.01 o 
 -20   0  26       95.56       51.75     18.23 o 
 -18   0  26     3788.89     4052.01    143.59 o 
 -16   0  26     4987.83     5206.49    167.47 o 
 -14   0  26        7.56       47.76     23.12 o 
 -12   0  26       27.34       14.00     18.88 o 
 -10   0  26       65.44       77.65     18.94 o 
  -8   0  26      950.81     1053.58     35.39 o 
  -6   0  26      187.69      190.15     24.85 o 
  -4   0  26     2403.13     2328.93     74.89 o 
  -2   0  26      573.88      511.20     36.79 o 
   0   0  26      661.28      624.94     40.59 o 
   2   0  26     1881.65     1788.32     70.11 o 
   4   0  26       71.17       75.65     30.72 o 
   6   0  26      340.46      302.27     43.52 o 
   8   0  26       18.37       27.24     28.33 o 
  10   0  26     1424.27     1055.39     57.96 o 
  12   0  26      389.62      435.98     40.05 o 
  14   0  26       52.64       80.97     26.16 o 
 -21   1  26       34.50       34.89     19.31 o 
 -19   1  26       58.37       78.99     20.65 o 
 -17   1  26      189.75      243.19     25.83 o 
 -15   1  26       54.21       56.48     13.45 o 
 -13   1  26      131.49      173.79     17.21 o 
 -11   1  26       10.67       16.56     11.48 o 
  -9   1  26       18.74       24.88     10.89 o 
  -7   1  26      756.40      740.40     30.01 o 
  -5   1  26       25.54       40.49     12.28 o 
  -3   1  26     1244.00     1158.06     36.33 o 
  -1   1  26      387.58      377.00     23.21 o 
   1   1  26        4.52       -2.91     14.78 o 
   3   1  26        9.19       21.78     15.99 o 
   5   1  26      510.44      580.80     28.66 o 
   7   1  26        7.53       15.69     15.87 o 
   9   1  26      161.93      178.40     18.82 o 
  11   1  26      853.63      776.83     29.83 o 
  13   1  26       27.23       19.39     24.35 o 
  15   1  26       43.04       96.43     57.31 o 
 -20   2  26        1.76       24.30     22.52 o 
 -18   2  26       10.45       28.39     20.28 o 
 -16   2  26       52.89       46.19     19.16 o 
 -14   2  26       19.39       82.61     19.96 o 
 -12   2  26       61.07       35.17     13.96 o 
 -10   2  26       27.90       13.20     16.10 o 
  -8   2  26      360.02      334.73     15.16 o 
  -6   2  26       16.42       44.29     12.94 o 
  -4   2  26      140.41      163.07     17.43 o 
  -2   2  26       19.50       23.81     11.90 o 
   0   2  26       11.79       42.12     20.08 o 
   2   2  26     1249.50     1072.68    108.91 o 
   4   2  26     3081.97     2805.00    129.59 o 
   6   2  26      313.18      387.59     20.85 o 
   8   2  26       61.16       65.01     16.47 o 
  10   2  26       44.29       19.56     15.71 o 
  12   2  26      168.50      198.79     22.84 o 
  14   2  26      118.04      185.43     30.12 o 
 -15   3  26        1.91       15.82     20.39 o 
 -13   3  26       56.13       56.69     23.62 o 
 -11   3  26       39.82       27.78     20.52 o 
  -9   3  26       37.07       53.85     21.30 o 
  -7   3  26      243.53      247.80     23.08 o 
  -5   3  26      341.73      249.62     20.35 o 
  -3   3  26       60.62       40.74     15.17 o 
  -1   3  26      145.32      137.56     19.36 o 
   1   3  26        7.69       10.06     14.44 o 
   3   3  26       46.07       47.44     17.91 o 
   5   3  26      200.44      214.25     25.39 o 
   7   3  26       23.39        7.72     18.33 o 
   9   3  26       29.93       53.02     15.46 o 
  -8   4  26        7.65       11.94     25.73 o 
  -6   4  26       70.69       54.08     25.03 o 
  -4   4  26        3.03      -15.15     43.47 o 
  -2   4  26       59.63       69.35     26.19 o 
   0   4  26        0.04        9.30     24.48 o 
   2   4  26       26.46       27.37     25.89 o 
 -21   1  27        0.20       13.68     18.46 o 
 -19   1  27       10.66       26.82     18.27 o 
 -17   1  27        7.92       12.08     15.51 o 
 -15   1  27       56.05       43.09     12.67 o 
 -13   1  27      128.60      127.89     20.75 o 
 -11   1  27       15.22        3.14     12.84 o 
  -9   1  27        0.45        6.49     10.83 o 
  -7   1  27      172.56      204.50     16.52 o 
  -5   1  27      177.40      220.64     17.00 o 
  -3   1  27        0.94       20.36     15.38 o 
  -1   1  27      775.23      630.53     28.54 o 
   1   1  27       61.72      156.56     22.45 o 
   3   1  27        1.44       20.59     20.08 o 
   5   1  27       13.38       26.93     16.75 o 
   7   1  27      210.17      232.82     21.26 o 
   9   1  27      125.43      112.25     20.98 o 
  11   1  27       20.65       36.71     20.42 o 
  13   1  27       13.18       16.04     21.12 o 
  15   1  27        0.58       57.79     37.99 o 
 -18   2  27       75.65       76.99     23.29 o 
 -16   2  27       87.57      104.46     23.69 o 
 -14   2  27      786.89      771.12     64.09 o 
 -12   2  27      100.20       78.79     15.21 o 
 -10   2  27      421.53      363.14     19.85 o 
  -8   2  27      220.94      217.49     18.53 o 
  -6   2  27      978.40     1111.92     38.52 o 
  -4   2  27      366.19      383.28     20.94 o 
  -2   2  27        8.30       15.46     12.69 o 
   0   2  27      257.92      247.51     23.39 o 
   2   2  27      266.17      269.45     26.65 o 
   4   2  27     1026.41      979.51     35.90 o 
   6   2  27     1044.56      920.95     30.83 o 
   8   2  27      100.14      126.54     18.55 o 
  10   2  27        0.29       -7.99     14.28 o 
  12   2  27        0.12       -2.93     19.33 o 
 -15   3  27       41.09       16.71     30.61 o 
 -13   3  27       16.54       26.31     22.21 o 
 -11   3  27       18.74       26.64     21.47 o 
  -9   3  27       81.39       55.99     21.54 o 
  -7   3  27       18.60       31.35     15.47 o 
  -5   3  27      102.26       80.78     17.03 o 
  -3   3  27        3.05       -1.97     14.18 o 
  -1   3  27       36.59       37.85     15.97 o 
   1   3  27       19.26       18.02     19.68 o 
   3   3  27      144.97      177.32     27.81 o 
   5   3  27        9.55       13.29     22.35 o 
   7   3  27       68.03       22.85     29.71 o 
   9   3  27       65.17      108.45     18.06 o 
  -6   4  27       68.02       38.32     25.33 o 
  -4   4  27        2.05      -33.45     23.24 o 
  -2   4  27       24.86       33.90     26.12 o 
   0   4  27       32.66       45.31     25.79 o 
 -22   0  28       80.78       80.35     29.85 o 
 -20   0  28      311.73      369.34     46.02 o 
 -18   0  28      952.48      728.92     58.28 o 
 -16   0  28      202.82      245.94     35.06 o 
 -14   0  28      372.82      295.86     34.95 o 
 -12   0  28        6.03       33.43     20.84 o 
 -10   0  28       92.76      192.10     22.15 o 
  -8   0  28        7.77       -8.53     12.03 o 
  -6   0  28        3.93        9.44     21.92 o 
  -4   0  28       12.35       21.49     23.44 o 
  -2   0  28     2004.20     1908.68     70.66 o 
   0   0  28     1238.70     1185.08     56.76 o 
   2   0  28     1485.12     1446.65     65.34 o 
   4   0  28      803.05      679.97     48.19 o 
   6   0  28      187.01      189.83     38.75 o 
   8   0  28      936.06      668.24     48.84 o 
  10   0  28      225.80      120.58     34.19 o 
  12   0  28      562.68      523.89     44.28 o 
  14   0  28       22.76       24.42     24.31 o 
 -21   1  28      156.16      165.83     28.01 o 
 -19   1  28       23.95       48.26     18.31 o 
 -17   1  28       30.93       54.41     36.09 o 
 -15   1  28       25.41       37.61     12.88 o 
 -13   1  28       87.54       91.92     19.50 o 
 -11   1  28        2.10      -11.18     12.13 o 
  -9   1  28      156.88      166.55     15.75 o 
  -7   1  28      253.32      238.69     20.50 o 
  -5   1  28      590.96      537.29     21.81 o 
  -3   1  28      501.03      477.16     25.68 o 
  -1   1  28        0.07       68.68     29.20 o 
   1   1  28     4774.21     4448.43     90.03 o 
   3   1  28     1016.60     1068.87     38.42 o 
   5   1  28      277.49      215.56     21.23 o 
   7   1  28      825.57      731.57     32.64 o 
   9   1  28      182.82      174.21     32.99 o 
  11   1  28       24.43       20.18     21.33 o 
  13   1  28        0.55       -5.80     29.31 o 
  15   1  28       60.44       96.21     65.01 o 
 -18   2  28       39.16       47.31     22.03 o 
 -16   2  28       43.58       57.75     38.75 o 
 -14   2  28      107.23       67.58     19.50 o 
 -12   2  28      152.78      184.68     27.26 o 
 -10   2  28        3.99      -13.11     14.66 o 
  -8   2  28        0.33       10.51     12.64 o 
  -6   2  28      787.26      755.15     27.64 o 
  -4   2  28      284.86      277.20     18.95 o 
  -2   2  28      280.42      233.51     18.52 o 
   0   2  28      452.69      365.42     24.27 o 
   2   2  28      474.29      472.01     28.49 o 
   4   2  28        7.72       50.48     15.54 o 
   6   2  28       32.46      101.92     18.77 o 
   8   2  28        4.29       13.60     14.26 o 
  10   2  28        4.30        7.95     16.20 o 
  12   2  28       77.38       35.48     17.96 o 
 -15   3  28       91.20       81.18     35.49 o 
 -13   3  28       13.88      -10.17     20.06 o 
 -11   3  28      176.21      141.68     26.30 o 
  -9   3  28      291.98      229.60     43.41 o 
  -7   3  28        3.02        4.46     26.86 o 
  -5   3  28       79.55       73.27     17.31 o 
  -3   3  28      246.90      245.71     22.06 o 
  -1   3  28      334.25      300.13     21.17 o 
   1   3  28       13.33       -8.81     19.76 o 
   3   3  28        0.06        6.29     23.47 o 
   5   3  28      177.31      166.79     23.41 o 
   7   3  28       21.13       40.90     23.34 o 
   9   3  28        0.00       16.77     14.67 o 
 -21   1  29       72.55      108.87     23.97 o 
 -19   1  29      715.07      742.08     37.13 o 
 -17   1  29      451.56      367.89     26.26 o 
 -15   1  29       88.11       96.92     16.50 o 
 -13   1  29       10.12       10.64     14.17 o 
 -11   1  29       42.68       42.50     13.64 o 
  -9   1  29        8.30       13.27     10.60 o 
  -7   1  29       55.76       53.91     13.13 o 
  -5   1  29      254.99      216.65     16.59 o 
  -3   1  29      953.33      866.86     33.53 o 
  -1   1  29     1524.73     1394.30     43.66 o 
   1   1  29     5668.61     5449.17    195.52 o 
   3   1  29      768.18      814.34     34.48 o 
   5   1  29       24.71       56.41     18.23 o 
   7   1  29        1.23       55.87     17.88 o 
   9   1  29       68.01       70.56     26.70 o 
  11   1  29       50.97       77.26     81.02 o 
  13   1  29        7.48       15.65     41.57 o 
 -18   2  29       51.85       71.66     32.07 o 
 -16   2  29        0.54      -15.48     18.26 o 
 -14   2  29       10.34        8.80     16.97 o 
 -12   2  29       64.95       53.08     16.08 o 
 -10   2  29       98.28       80.10     15.75 o 
  -8   2  29     1171.41     1045.54     47.64 o 
  -6   2  29       86.15      169.35     18.64 o 
  -4   2  29      438.90      408.21     21.77 o 
  -2   2  29      120.94      143.07     18.35 o 
   0   2  29      115.14      142.69     18.71 o 
   2   2  29      308.35      287.89     20.31 o 
   4   2  29       43.76       40.70     15.36 o 
   6   2  29      881.34      733.34     70.98 o 
   8   2  29        6.30       16.16     14.14 o 
  10   2  29        1.30       12.35     17.12 o 
  12   2  29       19.69       40.78     24.72 o 
 -15   3  29       18.40       31.04     29.20 o 
 -13   3  29        2.23      -14.67     20.31 o 
 -11   3  29       74.84      112.55     25.90 o 
  -9   3  29       23.42       48.30     21.99 o 
  -7   3  29      271.97      242.54     30.22 o 
  -5   3  29        3.01      -13.90     14.35 o 
  -3   3  29       95.00      125.70     19.35 o 
  -1   3  29       13.15        7.24     15.07 o 
   1   3  29        2.09        6.44     40.48 o 
   3   3  29       56.90       26.68     32.18 o 
   5   3  29        1.50      -24.62     26.32 o 
   7   3  29      135.11      124.61     17.42 o 
 -20   0  30       16.49      -12.92     28.11 o 
 -18   0  30       23.55       11.40     26.70 o 
 -16   0  30       21.50       20.62     22.79 o 
 -14   0  30        2.30        3.69     23.12 o 
 -12   0  30      267.23      282.08     35.92 o 
 -10   0  30       30.65       30.05     15.41 o 
  -8   0  30      203.64      267.92     22.02 o 
  -6   0  30      192.53      204.59     29.41 o 
  -4   0  30      250.61      291.20     33.65 o 
  -2   0  30      542.07      490.25     40.92 o 
   0   0  30     2320.96     2259.46     84.87 o 
   2   0  30     2827.31     2500.52     92.36 o 
   4   0  30      896.47      771.89     52.64 o 
   6   0  30      122.18      116.57     35.92 o 
   8   0  30     1743.86     1356.03     68.81 o 
  10   0  30       94.17      143.27     34.84 o 
  12   0  30       77.29      115.26     33.43 o 
  14   0  30       13.25       65.23     25.18 o 
 -19   1  30      216.85      288.65     26.04 o 
 -17   1  30       29.53       61.63     18.82 o 
 -15   1  30        0.16       12.04     11.62 o 
 -13   1  30       90.21       81.72     19.55 o 
 -11   1  30       13.33       32.18     12.03 o 
  -9   1  30      102.05      168.24     15.55 o 
  -7   1  30        0.01       12.45     11.26 o 
  -5   1  30       49.50       60.58     13.70 o 
  -3   1  30      528.41      541.08     28.17 o 
  -1   1  30     2284.43     2130.85    110.00 o 
   1   1  30      864.53     1121.35    111.03 o 
   3   1  30      290.95      313.91     38.15 o 
   5   1  30     1491.50     1446.23    105.77 o 
   7   1  30      800.24      702.03     33.01 o 
   9   1  30      421.13      327.41     25.18 o 
  11   1  30      205.75      216.37     26.37 o 
  13   1  30       36.48       35.35     58.01 o 
 -18   2  30       68.70       59.52     36.74 o 
 -16   2  30        5.27       -4.21     18.98 o 
 -14   2  30        8.81        6.84     16.78 o 
 -12   2  30        0.01       -9.14     13.59 o 
 -10   2  30       29.93       20.20     18.15 o 
  -8   2  30        6.35       31.01     14.03 o 
  -6   2  30      774.24      648.55     47.42 o 
  -4   2  30        0.90       14.28     23.27 o 
  -2   2  30        0.18       -9.48     12.50 o 
   0   2  30        1.64      -12.19     12.50 o 
   2   2  30      835.63      835.65     97.25 o 
   4   2  30      100.83      113.51     19.10 o 
   6   2  30       89.67      128.53     20.92 o 
   8   2  30       93.65      101.41     21.41 o 
  10   2  30       56.57       46.58     17.21 o 
  12   2  30       46.42       40.97     33.06 o 
 -13   3  30       17.94       -5.59     23.47 o 
 -11   3  30       37.58       25.13     22.60 o 
  -9   3  30        0.15      -16.55     20.51 o 
  -7   3  30        9.82      -13.05     19.69 o 
  -5   3  30        0.17       -4.46     18.50 o 
  -3   3  30      162.93      184.69     25.54 o 
  -1   3  30        0.11       -0.91     15.68 o 
   1   3  30        0.15       -3.46     20.57 o 
   3   3  30       22.05       36.74     23.99 o 
   5   3  30       10.61      -18.39     61.21 o 
   7   3  30        0.21       37.46     22.39 o 
 -19   1  31      285.33      316.28     31.89 o 
 -17   1  31       62.24       45.35     19.17 o 
 -15   1  31      212.14      239.45     21.28 o 
 -13   1  31       20.34       22.84     16.84 o 
 -11   1  31       96.71      151.79     16.89 o 
  -9   1  31      393.13      408.94     19.49 o 
  -7   1  31        0.85       11.09     18.07 o 
  -5   1  31       40.84       46.88     14.19 o 
  -3   1  31       15.65       85.92     21.11 o 
  -1   1  31     1697.19     1704.30     89.59 o 
   1   1  31     1609.30     1510.06     90.03 o 
   3   1  31      315.45      380.25     26.00 o 
   5   1  31       68.56      133.82     22.90 o 
   7   1  31      116.36       74.60     19.66 o 
   9   1  31       64.96      110.77     20.82 o 
  11   1  31       12.69       21.93     47.16 o 
  13   1  31       62.26      114.64     65.88 o 
 -18   2  31        0.16       -5.52     39.02 o 
 -16   2  31       78.89       93.80     22.53 o 
 -14   2  31        8.03       30.38     18.66 o 
 -12   2  31        0.45       -0.64     18.47 o 
 -10   2  31       74.69       71.25     22.64 o 
  -8   2  31       74.95       62.87     15.48 o 
  -6   2  31      240.90      256.58     19.88 o 
  -4   2  31     1001.65      940.92     32.22 o 
  -2   2  31        0.60      -20.27     13.51 o 
   0   2  31      218.38      240.63     22.74 o 
   2   2  31      532.71      500.65     26.92 o 
   4   2  31       19.75       15.97     14.62 o 
   6   2  31      115.46      128.06     21.87 o 
   8   2  31       12.02       11.99     17.18 o 
  10   2  31       17.98       12.24     37.72 o 
 -13   3  31       33.74       15.61     23.78 o 
 -11   3  31       80.70       51.03     24.21 o 
  -9   3  31        0.05      -13.67     21.65 o 
  -7   3  31        9.05        8.85     21.02 o 
  -5   3  31        0.01        9.23     16.16 o 
  -3   3  31      210.20      251.95     26.90 o 
  -1   3  31        8.71       20.97     17.05 o 
   1   3  31       81.22       92.51     30.39 o 
   3   3  31       57.82       45.36     24.79 o 
   5   3  31       99.93       40.40     77.82 o 
 -20   0  32      727.60      736.30     60.78 o 
 -18   0  32       66.76       63.82     34.95 o 
 -16   0  32        4.58       -0.33     23.77 o 
 -14   0  32      414.95      394.63     43.31 o 
 -12   0  32      416.41      407.22     42.00 o 
 -10   0  32      444.37      417.24     27.18 o 
  -8   0  32       11.56       29.48     16.97 o 
  -6   0  32      368.56      421.66     38.31 o 
  -4   0  32       29.05       15.95     27.78 o 
  -2   0  32     1253.10     1197.57     62.08 o 
   0   0  32    10858.89    10184.08    250.93 o 
   2   0  32      875.82      769.62     53.72 o 
   4   0  32       65.16       39.61     30.39 o 
   6   0  32       47.43        9.99     30.17 o 
   8   0  32     2083.96     1479.10     73.37 o 
  10   0  32      191.93      258.42     43.63 o 
  12   0  32       84.33      156.40     36.25 o 
 -19   1  32        3.54       -9.56     17.76 o 
 -17   1  32       88.83      143.89     22.71 o 
 -15   1  32      311.42      297.04     19.76 o 
 -13   1  32        6.63       17.69     16.27 o 
 -11   1  32        0.98        1.44     11.50 o 
  -9   1  32      643.58      574.61     23.18 o 
  -7   1  32       64.05      113.25     18.48 o 
  -5   1  32      710.99      725.77     30.67 o 
  -3   1  32     1715.48     1648.68     48.72 o 
  -1   1  32     1006.42     1077.93     97.08 o 
   1   1  32      248.93      302.52     26.81 o 
   3   1  32      654.01      639.99     39.78 o 
   5   1  32       43.73       46.31     18.94 o 
   7   1  32       91.18      105.53     22.00 o 
   9   1  32      337.78      335.72     27.99 o 
  11   1  32      133.94      137.93     23.57 o 
 -16   2  32        2.63       13.05     22.41 o 
 -14   2  32      202.96      294.91     27.18 o 
 -12   2  32      119.15       62.22     22.07 o 
 -10   2  32        0.03        3.62     24.91 o 
  -8   2  32      121.32       41.97     20.86 o 
  -6   2  32      208.02      214.86     19.41 o 
  -4   2  32       12.58       78.78     16.19 o 
  -2   2  32      127.35      142.42     20.22 o 
   0   2  32        0.04        5.59     10.67 o 
   2   2  32       15.39       72.93     15.90 o 
   4   2  32       25.62       48.37     15.97 o 
   6   2  32       35.13       56.97     17.91 o 
   8   2  32      148.86      142.07     35.06 o 
  10   2  32       44.37       40.60     83.03 o 
 -11   3  32       32.45        5.04     25.56 o 
  -9   3  32       43.22        5.12     29.20 o 
  -7   3  32        4.49      -30.39     20.26 o 
  -5   3  32       16.81       22.51     16.90 o 
  -3   3  32       37.83       43.12     18.19 o 
  -1   3  32        0.42        3.46     16.11 o 
   1   3  32        0.05      -10.34     33.81 o 
   3   3  32       12.76       -9.10     34.41 o 
   5   3  32      118.89      106.12     33.81 o 
 -19   1  33        8.31       -6.09     18.35 o 
 -17   1  33        4.59       -2.73     16.32 o 
 -15   1  33       41.26       48.20     14.21 o 
 -13   1  33       53.07       52.52     18.16 o 
 -11   1  33        5.42       -7.39     11.77 o 
  -9   1  33      567.04      508.63     30.25 o 
  -7   1  33        0.00       33.57     16.53 o 
  -5   1  33      489.08      484.43     23.23 o 
  -3   1  33        7.23       96.57     21.26 o 
  -1   1  33        8.66      101.83     51.50 o 
   1   1  33      200.04      256.80     29.79 o 
   3   1  33       31.08       93.94     20.59 o 
   5   1  33       61.62       97.40     21.80 o 
   7   1  33       91.16      145.00     22.66 o 
   9   1  33       30.02       45.20     52.37 o 
  11   1  33       78.32      166.46     49.38 o 
 -16   2  33       57.20       64.56     21.75 o 
 -14   2  33        2.80       14.27     18.57 o 
 -12   2  33        0.02       -6.75     19.37 o 
 -10   2  33        0.06       -9.74     20.51 o 
  -8   2  33      214.98      197.93     28.35 o 
  -6   2  33        5.62       25.27     26.47 o 
  -4   2  33      709.40      635.26     27.72 o 
  -2   2  33       46.05       51.25     16.47 o 
   0   2  33       27.10       48.34     12.71 o 
   2   2  33      287.44      235.26     55.03 o 
   4   2  33       10.58       28.68     16.61 o 
   6   2  33       17.72       10.21     26.97 o 
   8   2  33       10.34       21.34     38.20 o 
 -11   3  33        0.00      -29.24     25.56 o 
  -9   3  33       20.87       -0.44     32.56 o 
  -7   3  33       62.79       42.78     23.71 o 
  -5   3  33        3.43        5.83     30.73 o 
  -3   3  33       51.20       54.56     20.09 o 
  -1   3  33        3.84        0.50     17.23 o 
   1   3  33        0.01        3.99     22.61 o 
   3   3  33       44.31       10.07     71.04 o 
 -18   0  34        0.87       -3.80     28.87 o 
 -16   0  34        0.00        2.17     27.02 o 
 -14   0  34       23.00       27.46     26.92 o 
 -12   0  34      533.64      545.71     49.93 o 
 -10   0  34        7.90      -16.06     17.42 o 
  -8   0  34      412.59      354.74     38.15 o 
  -6   0  34      297.86      294.67     35.38 o 
  -4   0  34        6.99       10.74     28.54 o 
  -2   0  34    15924.32    14730.47    343.94 o 
   0   0  34      376.81      474.62     47.97 o 
   2   0  34      155.58      176.48     41.79 o 
   4   0  34        0.01       18.88     29.63 o 
   6   0  34       69.41       66.86     34.51 o 
   8   0  34       16.16       -3.58     29.41 o 
  10   0  34      182.60      194.60     39.72 o 
  12   0  34       35.80       62.19     29.63 o 
 -17   1  34      173.38      234.70     27.43 o 
 -15   1  34        0.22      -12.03     17.98 o 
 -13   1  34       16.54        7.69     17.37 o 
 -11   1  34      256.75      242.37     20.04 o 
  -9   1  34       10.50       46.22     17.28 o 
  -7   1  34      854.10      768.01     28.32 o 
  -5   1  34        3.11       18.04     13.29 o 
  -3   1  34      545.41      585.73     30.67 o 
  -1   1  34      892.92      969.30     49.22 o 
   1   1  34      881.29      786.40     52.91 o 
   3   1  34      369.77      299.82     24.13 o 
   5   1  34       54.14       89.12     36.68 o 
   7   1  34       91.96      101.31     28.27 o 
   9   1  34       32.31      112.71     76.08 o 
  11   1  34        2.29       53.74     59.15 o 
 -16   2  34        0.00       -7.65     20.00 o 
 -14   2  34       79.59       37.23     34.73 o 
 -12   2  34        2.29      -26.29     23.66 o 
 -10   2  34       57.97       30.36     21.53 o 
  -8   2  34        2.64        9.25     20.15 o 
  -6   2  34       39.72       53.58     24.19 o 
  -4   2  34       12.04       27.94     18.69 o 
  -2   2  34        1.93       25.92     18.08 o 
   0   2  34      171.57      195.97     18.91 o 
   2   2  34       91.10      112.90     19.08 o 
   4   2  34       72.72      116.90     38.26 o 
   6   2  34        0.21        4.78     43.90 o 
   8   2  34        0.23       25.86     27.19 o 
  -9   3  34        0.53      -46.80     35.71 o 
  -7   3  34       23.94       18.50     23.35 o 
  -5   3  34       59.85       21.54     18.07 o 
  -3   3  34        7.54       15.61     18.07 o 
  -1   3  34       20.60       22.28     18.57 o 
   1   3  34       15.47      -32.94     44.88 o 
   3   3  34       39.12       33.66     16.55 o 
 -17   1  35        0.57       13.45     17.90 o 
 -15   1  35       31.82       59.29     21.88 o 
 -13   1  35        0.24      -12.30     17.30 o 
 -11   1  35      173.75      205.32     20.91 o 
  -9   1  35      283.32      320.65     19.44 o 
  -7   1  35       52.24      101.61     17.22 o 
  -5   1  35      125.33      254.95     20.54 o 
  -3   1  35     1190.35     1153.59     49.93 o 
  -1   1  35     2336.57     2210.51     60.79 o 
   1   1  35      152.54      241.26     28.53 o 
   3   1  35       36.07       13.97     17.27 o 
   5   1  35       59.00       70.76     34.62 o 
   7   1  35       69.60       65.31     32.29 o 
   9   1  35        0.89       78.90     24.96 o 
 -14   2  35       12.70      -24.20     33.10 o 
 -12   2  35        2.03      -30.94     20.63 o 
 -10   2  35        3.18      -14.35     20.80 o 
  -8   2  35      148.21      189.75     53.07 o 
  -6   2  35       55.77      117.27     72.26 o 
  -4   2  35      379.72      386.32     49.08 o 
  -2   2  35       10.68       36.44     12.11 o 
   0   2  35      261.43      218.99     20.40 o 
   2   2  35       46.00       59.61     30.28 o 
   4   2  35      367.50      314.90     35.38 o 
   6   2  35        5.80       -5.06     40.59 o 
  -9   3  35        0.09      -35.90     51.23 o 
  -7   3  35       26.22       10.43     23.46 o 
  -5   3  35       54.07       39.39     27.99 o 
  -3   3  35        8.31       12.86     26.44 o 
  -1   3  35       22.35       -4.51     37.26 o 
   1   3  35       10.85       37.44     34.73 o 
 -18   0  36       32.98       23.33     31.26 o 
 -16   0  36      185.40      257.23     48.51 o 
 -14   0  36        6.61       15.09     25.61 o 
 -12   0  36        9.97       28.33     29.63 o 
 -10   0  36      655.53      627.35     35.28 o 
  -8   0  36      103.09       85.42     23.18 o 
  -6   0  36      103.07      160.74     40.48 o 
  -4   0  36       22.02       41.35     36.25 o 
  -2   0  36     1639.89     1693.02     79.88 o 
   0   0  36      247.82      268.95     48.95 o 
   2   0  36      121.96       94.21     38.64 o 
   4   0  36        7.83      -23.33     27.89 o 
   6   0  36        0.15      -21.60     26.27 o 
   8   0  36       56.73       42.65     32.23 o 
  10   0  36       74.67      177.89     40.37 o 
 -17   1  36       55.59       48.30     19.11 o 
 -15   1  36       50.41       11.63     19.29 o 
 -13   1  36       59.21       33.42     19.70 o 
 -11   1  36        9.73       25.32     14.29 o 
  -9   1  36      119.19      169.31     45.86 o 
  -7   1  36      673.84      585.26     25.89 o 
  -5   1  36     1587.36     1702.24     44.37 o 
  -3   1  36        0.97      123.30     22.92 o 
  -1   1  36        5.72      101.65     22.22 o 
   1   1  36        0.06        0.98     17.80 o 
   3   1  36        1.98       -8.22     16.66 o 
   5   1  36      161.79      197.42     41.68 o 
   7   1  36      192.88      200.18     43.31 o 
   9   1  36      121.63      153.29     89.43 o 
 -14   2  36       28.96       57.85     35.06 o 
 -12   2  36        4.27       -8.47     27.46 o 
 -10   2  36        5.39       -9.03     48.35 o 
  -8   2  36      240.61      321.13     42.33 o 
  -6   2  36      140.16      231.57     53.94 o 
  -4   2  36       43.50       75.55     21.01 o 
  -2   2  36       32.69       61.13     19.37 o 
   0   2  36        7.12       18.91     21.24 o 
   2   2  36       83.19      109.50     45.31 o 
   4   2  36       49.72       86.37     36.90 o 
   6   2  36        0.02       42.92     41.79 o 
  -5   3  36       15.58       11.09     23.13 o 
  -3   3  36        2.19       -1.10     38.25 o 
 -17   1  37       13.03       27.16     18.47 o 
 -15   1  37        0.98        0.64     19.53 o 
 -13   1  37        0.76      -21.40     18.29 o 
 -11   1  37      107.14      140.41     20.33 o 
  -9   1  37        0.16       -0.09     17.56 o 
  -7   1  37        3.67       24.38     16.31 o 
  -5   1  37      407.22      497.37     25.26 o 
  -3   1  37     1072.45     1032.63     40.69 o 
  -1   1  37       79.93      125.84     24.52 o 
   1   1  37        0.74       13.90     25.07 o 
   3   1  37        1.25       -4.99     46.83 o 
   5   1  37        5.47       12.89     28.98 o 
   7   1  37        3.40       19.72     58.83 o 
 -14   2  37        0.33       12.81     34.19 o 
 -12   2  37        9.81        0.76     29.63 o 
 -10   2  37        0.46       -6.62     25.07 o 
  -8   2  37      202.37      215.33     45.15 o 
  -6   2  37       38.69       67.80     14.45 o 
  -4   2  37       31.76       67.16     26.52 o 
  -2   2  37       13.96       41.98     21.25 o 
   0   2  37        9.82       26.35     22.35 o 
   2   2  37       58.65       92.34     69.19 o 
   4   2  37       43.85      101.29     23.23 o 
 -16   0  38        0.09      -26.70     27.02 o 
 -14   0  38        0.01      -12.59     28.44 o 
 -12   0  38     1475.64     1268.55     79.66 o 
 -10   0  38      608.88      664.92     38.26 o 
  -8   0  38        9.88       -5.11     18.82 o 
  -6   0  38      200.25      188.20     44.61 o 
  -4   0  38      848.82      844.07     59.04 o 
  -2   0  38     1937.61     1630.83     80.86 o 
   0   0  38       86.01       61.10     39.40 o 
   2   0  38      217.64      161.06     42.55 o 
   4   0  38      246.37      217.94     45.04 o 
   6   0  38        7.23       11.61     29.96 o 
   8   0  38       33.53       14.76     32.02 o 
 -15   1  38        0.03        3.68     19.98 o 
 -13   1  38       17.94      -21.04     19.48 o 
 -11   1  38       78.44       94.41     18.84 o 
  -9   1  38      109.00      143.38     25.78 o 
  -7   1  38       17.64       54.12     29.33 o 
  -5   1  38       10.69       42.10     23.48 o 
  -3   1  38      203.16      246.84     25.60 o 
  -1   1  38        2.27        3.43     19.13 o 
   1   1  38      224.15      239.24     26.15 o 
   3   1  38       15.80       24.52     24.80 o 
   5   1  38       82.03       99.63     67.45 o 
   7   1  38      256.19      290.85     33.10 o 
 -12   2  38       27.98        5.86     35.27 o 
 -10   2  38      107.71      102.59     17.07 o 
  -8   2  38        1.13       37.59     21.22 o 
  -6   2  38       94.28      166.76     36.59 o 
  -4   2  38      115.10      161.65     36.85 o 
  -2   2  38       84.79      126.35     25.13 o 
   0   2  38        0.30       31.39     16.43 o 
   2   2  38       75.63      103.74     43.03 o 
   4   2  38      184.67      212.15     46.07 o 
 -15   1  39        2.01       12.75     21.32 o 
 -13   1  39        4.70       10.11     22.47 o 
 -11   1  39      213.70      227.29     30.96 o 
  -9   1  39        3.39       20.13     18.79 o 
  -7   1  39        0.09       30.35     19.55 o 
  -5   1  39       13.54       27.28     16.50 o 
  -3   1  39       10.53       21.86     33.21 o 
  -1   1  39      409.30      369.99     28.00 o 
   1   1  39        2.70       20.79     20.14 o 
   3   1  39      122.77      188.20     37.72 o 
   5   1  39       34.63       51.75     45.42 o 
 -10   2  39       25.33       32.89     14.81 o 
  -8   2  39      210.32      208.37     37.50 o 
  -6   2  39      378.87      330.25     39.35 o 
  -4   2  39        8.26       43.69     32.81 o 
  -2   2  39      143.07      164.15     40.97 o 
   0   2  39        1.19       41.75     26.83 o 
   2   2  39      160.43      186.52     40.65 o 
 -14   0  40       34.38       68.92     33.75 o 
 -12   0  40       34.01       30.28     29.30 o 
 -10   0  40       24.17      -18.88     28.22 o 
  -8   0  40       12.95       -7.20     37.55 o 
  -6   0  40        5.37      -47.86     31.91 o 
  -4   0  40      243.22      242.68     49.06 o 
  -2   0  40      255.18      290.76     53.40 o 
   0   0  40      196.84      166.71     44.28 o 
   2   0  40       27.80       18.78     34.19 o 
   4   0  40       49.07       -2.28     30.61 o 
   6   0  40      103.46      135.99     41.13 o 
 -13   1  40        2.72        6.92     19.30 o 
 -11   1  40        0.18       47.27     21.98 o 
  -9   1  40      125.08       62.89     23.31 o 
  -7   1  40      169.65      237.68     21.70 o 
  -5   1  40       16.21        9.63     27.58 o 
  -3   1  40       92.04      124.65     24.82 o 
  -1   1  40      217.56      294.82     28.61 o 
   1   1  40      179.00      231.94     26.65 o 
   3   1  40       75.78      147.03     91.28 o 
   5   1  40       59.71      103.60     59.42 o 
  -8   2  40        9.10       36.63     15.11 o 
  -6   2  40      117.78      100.78     18.93 o 
  -4   2  40      144.67      202.02     39.53 o 
  -2   2  40       61.89      128.01     62.46 o 
   0   2  40       40.58       69.94     36.85 o 
 -13   1  41      333.40      337.87     35.51 o 
 -11   1  41       96.40       85.46     28.60 o 
  -9   1  41       20.59       26.27     29.20 o 
  -7   1  41       68.95       89.48     47.08 o 
  -5   1  41       84.70      107.11     27.09 o 
  -3   1  41      118.41      199.43     57.85 o 
  -1   1  41       37.99       73.07     35.65 o 
   1   1  41       14.42       38.03     46.56 o 
   3   1  41       25.78       36.00     46.02 o 
  -6   2  41        0.21       43.29     39.14 o 
  -4   2  41       80.05      172.28     78.31 o 
 -12   0  42      220.76      109.19     39.07 o 
 -10   0  42       32.77       43.74     35.06 o 
  -8   0  42       20.25       -8.38     32.78 o 
  -6   0  42      191.11      287.29     53.72 o 
  -4   0  42       69.52       64.04     40.70 o 
  -2   0  42      191.57      161.28     47.21 o 
   0   0  42       21.12      -15.74     36.68 o 
   2   0  42       30.97      -11.94     32.23 o 
 -11   1  42        7.04        3.74     21.02 o 
  -9   1  42        1.47      -29.92     19.95 o 
  -7   1  42      121.45       57.35     23.14 o 
  -5   1  42      108.88      151.90     30.53 o 
  -3   1  42      638.28      696.95     36.29 o 
  -1   1  42      244.86      308.56     43.09 o 
   1   1  42       35.93       39.92     61.86 o 
  -9   1  43       18.71       18.09     34.68 o 
  -7   1  43       23.84      152.94     81.66 o 
  -5   1  43        2.40       16.25     26.53 o 
  -3   1  43      197.29      362.19     63.44 o 
  -1   1  43       47.26      111.20     57.52 o 
  -8   0  44      249.69      337.37     40.69 o 
  -6   0  44        0.13      -52.26     34.84 o 
  -4   0  44       29.94        7.92     38.64 o 
  -2   0  44       48.20       88.46     45.15 o 
                                                 
